# Supplementary material for: Screening of Methylation Signature and Gene Functions Associated With the Subtypes of Isocitrate Dehydrogenase-Mutation Gliomas
Source: Front Bioeng Biotechnol. 2019 Nov 14;7:339. doi: 10.3389/fbioe.2019.00339 (PMC6871504; doi:10.3389/fbioe.2019.00339)
Supplement: Table S1 — RI scores of all input features ranked by MCFS. [file Table_1.XLSX]

## Sheet: Supp_S1
Table S1: RI scores of all input features ranked by MCFS.
Rank	Feature	RI
1	cg04437966	0.56372
2	cg14159026	0.471948
3	cg22519158	0.378054
4	cg12450347	0.350536
5	cg17482114	0.339704
6	cg08415493	0.324426
7	cg12760041	0.311894
8	cg12930304	0.287474
9	cg26694713	0.284617
10	cg04360458	0.259083
11	cg17398252	0.249743
12	cg21552709	0.237407
13	cg20138711	0.232697
14	cg11902641	0.227081
15	cg03903398	0.205243
16	cg19681793	0.191572
17	cg24215279	0.188941
18	cg05427966	0.179736
19	cg11235583	0.176606
20	cg14158583	0.17387
21	cg12070646	0.171223
22	cg18849840	0.161125
23	cg25010832	0.146182
24	cg08294136	0.1448
25	cg22426139	0.142893
26	cg04292359	0.138555
27	cg13932286	0.127338
28	cg23779626	0.120022
29	cg23239637	0.119712
30	cg24890054	0.114236
31	cg19741456	0.110738
32	cg09251600	0.109296
33	cg18733567	0.104969
34	cg11404544	0.102253
35	cg04985163	0.100457
36	cg02711163	0.0987168
37	cg19581790	0.0971988
38	cg26972881	0.0966059
39	cg10313167	0.0941864
40	cg11681428	0.0940216
41	cg18403569	0.0934195
42	cg21577121	0.0933166
43	cg21532077	0.0928381
44	cg20942867	0.0892223
45	cg04616797	0.0873069
46	cg17650028	0.0843787
47	cg23408285	0.0836721
48	cg08371086	0.0828178
49	cg15975171	0.0821337
50	cg21554399	0.0772759
51	cg17518550	0.0755273
52	cg21189019	0.0729843
53	cg09664259	0.0717092
54	cg14255256	0.0701166
55	cg09994756	0.0697747
56	cg10400707	0.0683342
57	cg12136906	0.0663777
58	cg15644837	0.0636177
59	cg24216893	0.0628341
60	cg25280433	0.0610924
61	cg17808634	0.0600599
62	cg23684855	0.0598824
63	cg11488350	0.0598595
64	cg14710465	0.0595986
65	cg24372174	0.0583204
66	cg07817208	0.0577492
67	cg04309194	0.0570769
68	cg17361070	0.0566517
69	cg04157272	0.0551003
70	cg12422154	0.0539004
71	cg11394820	0.0527549
72	cg24449001	0.052622
73	cg01792640	0.0515315
74	cg20962901	0.0513613
75	cg03849780	0.0510862
76	cg23493167	0.0510812
77	cg12596782	0.0499747
78	cg12182453	0.049815
79	cg21184320	0.0497569
80	cg15760474	0.049672
81	cg13796823	0.0487887
82	cg15906761	0.0486134
83	cg20092936	0.0485458
84	cg01945562	0.0480482
85	cg04216589	0.0479107
86	cg26007189	0.0478593
87	cg03450948	0.0475059
88	cg22275276	0.0475024
89	cg19377234	0.0469571
90	cg26752576	0.0449675
91	cg20727434	0.044781
92	cg03405781	0.0445985
93	cg21026663	0.0444972
94	cg04471779	0.0443951
95	cg21515023	0.0439867
96	cg14848772	0.0432544
97	cg13837913	0.0423459
98	cg03650713	0.0423043
99	cg22492936	0.0410588
100	cg23632752	0.0410504
101	cg17421097	0.0408052
102	cg20679626	0.040181
103	cg04181121	0.0399121
104	cg13137176	0.0398601
105	cg10912796	0.039843
106	cg11004117	0.0381622
107	cg07445838	0.0379199
108	cg05291025	0.0378529
109	cg24597705	0.0373572
110	cg20239099	0.0369791
111	cg27196131	0.0369711
112	cg08170869	0.036581
113	cg18190798	0.0365356
114	cg12336777	0.0357777
115	cg03445587	0.0349962
116	cg06143315	0.0346944
117	cg15741247	0.034521
118	cg02488942	0.03441
119	cg02041108	0.0339628
120	cg19159162	0.0338165
121	cg00678709	0.0333666
122	cg20320574	0.0331346
123	cg00827596	0.0329597
124	cg18108008	0.0328503
125	cg22937462	0.0328154
126	cg09355040	0.0326795
127	cg26908932	0.0320612
128	cg06321045	0.0316535
129	cg17277001	0.031383
130	cg15543281	0.0310778
131	cg23043218	0.0306735
132	cg11584101	0.0305979
133	cg13224852	0.0305383
134	cg22560637	0.0304548
135	cg14314653	0.0301845
136	cg05357338	0.0298794
137	cg05978154	0.0295468
138	cg12685731	0.0295454
139	cg25615081	0.0294263
140	cg21104965	0.0291337
141	cg26891645	0.0289895
142	cg15642329	0.0288681
143	cg03861105	0.0288571
144	cg19461344	0.0288251
145	cg10888031	0.0287398
146	cg19447630	0.0286543
147	cg12093662	0.0285756
148	cg22161562	0.0281823
149	cg26884773	0.028147
150	cg01060026	0.0280192
151	cg10208269	0.0279376
152	cg00950431	0.0276769
153	cg12804441	0.0275554
154	cg06153927	0.0272115
155	cg01377268	0.0271955
156	cg10230190	0.0262969
157	cg13365340	0.0262177
158	cg19044706	0.0256759
159	cg11205173	0.0256286
160	cg23651812	0.0256205
161	cg22611308	0.0255839
162	cg22158158	0.025409
163	cg04549679	0.0253849
164	cg21711862	0.0253698
165	cg05690360	0.0252697
166	cg03167844	0.0251272
167	cg23879937	0.0248784
168	cg02567344	0.0248761
169	cg24880818	0.0247795
170	cg10622019	0.0247458
171	cg13220917	0.0242463
172	cg21130236	0.0240663
173	cg05642734	0.0240525
174	cg09070522	0.0240252
175	cg13458335	0.0239662
176	cg21387418	0.0237116
177	cg11084086	0.023709
178	cg14245471	0.0236712
179	cg17808866	0.023468
180	cg11887376	0.0229432
181	cg18630580	0.0229223
182	cg11100465	0.022767
183	cg02026948	0.022462
184	cg23431892	0.022458
185	cg25149396	0.0224383
186	cg08866665	0.0224345
187	cg07788537	0.0221126
188	cg05259891	0.0220901
189	cg17619311	0.0220677
190	cg26692003	0.0219747
191	cg22860195	0.021396
192	cg23983726	0.0213631
193	cg25989216	0.0213315
194	cg18251222	0.0212927
195	cg25009842	0.021041
196	cg01947949	0.0209941
197	cg02650266	0.0209858
198	cg19664267	0.020904
199	cg13985198	0.0209022
200	cg08991742	0.0208214
201	cg00621943	0.0206654
202	cg04320255	0.0204238
203	cg18432471	0.0203878
204	cg08727352	0.0203668
205	cg12629448	0.0203397
206	cg16797020	0.0202082
207	cg22673380	0.020195
208	cg00747800	0.0198885
209	cg05680111	0.0198718
210	cg16673446	0.019859
211	cg24908814	0.0198336
212	cg05089527	0.0196017
213	cg03094285	0.0192706
214	cg13356427	0.0192381
215	cg26057751	0.0191942
216	cg17370296	0.0189324
217	cg08451469	0.0188696
218	cg04551318	0.0188493
219	cg25510282	0.0188387
220	cg11031527	0.0188227
221	cg25293221	0.0187467
222	cg25522795	0.018744
223	cg00597607	0.0187139
224	cg10801633	0.0183148
225	cg22609277	0.0182889
226	cg16104371	0.018206
227	cg26526036	0.0181889
228	cg11390151	0.0180841
229	cg10578897	0.0180789
230	cg18783792	0.018013
231	cg22902177	0.0180061
232	cg20966659	0.0180043
233	cg06834916	0.0179959
234	cg16269733	0.0179535
235	cg15136600	0.0179368
236	cg05794117	0.0179345
237	cg05697835	0.017868
238	cg10510935	0.0177969
239	cg18178844	0.017778
240	cg06523516	0.0177394
241	cg16823083	0.0176134
242	cg20666807	0.017411
243	cg08231697	0.0173891
244	cg08590257	0.0172516
245	cg16650677	0.0171906
246	cg14512089	0.0170879
247	cg16142707	0.0168942
248	cg12610098	0.0167252
249	cg05068156	0.0166361
250	cg25456960	0.0166148
251	cg22874893	0.0165964
252	cg21042627	0.0165206
253	cg15053253	0.0164746
254	cg24409625	0.016428
255	cg07106881	0.0163547
256	cg00327669	0.0163286
257	cg02980693	0.0162418
258	cg19697382	0.016224
259	cg15922080	0.0161978
260	cg25365370	0.0161887
261	cg21158502	0.0160421
262	cg20448717	0.0160135
263	cg20944157	0.0159795
264	cg00812839	0.0159404
265	cg24115232	0.0158905
266	cg08660959	0.0158836
267	cg17590224	0.0158703
268	cg17599809	0.0157965
269	cg01691194	0.0157455
270	cg20371266	0.0156797
271	cg26427908	0.0156109
272	cg02098378	0.0155359
273	cg23012579	0.0155051
274	cg24696728	0.0153492
275	cg15977685	0.0152899
276	cg27056742	0.0152649
277	cg10636760	0.0152082
278	cg19707128	0.0151457
279	cg15479387	0.0150911
280	cg01128482	0.0149661
281	cg10157902	0.0149166
282	cg07214164	0.0149126
283	cg01023787	0.0148319
284	cg26283480	0.0147776
285	cg16337185	0.0147419
286	cg11441894	0.0146672
287	cg12805984	0.0146648
288	cg07881061	0.0146559
289	cg06674436	0.0145706
290	cg04060904	0.0144466
291	cg19258508	0.0144297
292	cg14400541	0.0144239
293	cg01927745	0.0144169
294	cg05390402	0.0143728
295	cg07929082	0.014368
296	cg13343687	0.0143248
297	cg16997104	0.0143095
298	cg13193548	0.0142581
299	cg10793234	0.0142341
300	cg03339817	0.0142213
301	cg16711011	0.0141447
302	cg15414975	0.0141204
303	cg03490766	0.0140216
304	cg19694923	0.0140197
305	cg05925365	0.0139608
306	cg15125762	0.0139348
307	cg06580551	0.0138182
308	cg27564386	0.0137508
309	cg08894131	0.0137217
310	cg10526795	0.0136796
311	cg11657970	0.0136714
312	cg00866690	0.0136591
313	cg07868715	0.0135489
314	cg23514877	0.0133761
315	cg14704921	0.0133318
316	cg08879111	0.0133308
317	cg02058628	0.0132533
318	cg08063111	0.0132204
319	cg02091185	0.0132151
320	cg24899846	0.0130769
321	cg24311382	0.0130507
322	cg05091238	0.0130085
323	cg24618467	0.0129989
324	cg04319617	0.0129875
325	cg19427338	0.0129693
326	cg11793978	0.012961
327	cg22889768	0.0128424
328	cg07097374	0.0128403
329	cg01239666	0.0127975
330	cg15320272	0.0127337
331	cg25976563	0.0127163
332	cg01604404	0.0125468
333	cg17940268	0.0124999
334	cg12279968	0.0124683
335	cg00116430	0.0124199
336	cg18767287	0.0123903
337	cg13357482	0.0123626
338	cg09251680	0.0123123
339	cg08235864	0.0122813
340	cg18045100	0.0122711
341	cg06857674	0.0121765
342	cg24539455	0.0121008
343	cg10594510	0.0120226
344	cg05447100	0.0119906
345	cg11704876	0.0119713
346	cg02771034	0.0119665
347	cg19544662	0.0119232
348	cg02816367	0.0118147
349	cg10516057	0.0118104
350	cg23313963	0.0117825
351	cg26314531	0.0117303
352	cg13403503	0.0116628
353	cg27609113	0.0116273
354	cg24438313	0.0115655
355	cg21527621	0.0115306
356	cg19780308	0.0114852
357	cg01579629	0.0114464
358	cg04278225	0.0113479
359	cg10547893	0.0113435
360	cg04998375	0.0113102
361	cg23984769	0.0113077
362	cg05289966	0.0113017
363	cg17590234	0.0112593
364	cg06500727	0.0112253
365	cg17310882	0.011219
366	cg10093328	0.0111903
367	cg05614500	0.0110784
368	cg16257375	0.0110718
369	cg14640367	0.01106
370	cg13339083	0.010999
371	cg25361447	0.0109916
372	cg14148690	0.0109319
373	cg15133301	0.0109071
374	cg16327489	0.010791
375	cg06459166	0.0107831
376	cg11754914	0.0107476
377	cg21050001	0.0107366
378	cg14553506	0.0107354
379	cg20608192	0.0107325
380	cg16823397	0.0107315
381	cg14328761	0.0107262
382	cg00735667	0.010677
383	cg06392169	0.0106207
384	cg18450270	0.0106146
385	cg08702941	0.0105431
386	cg11217193	0.0105066
387	cg03544320	0.010384
388	cg05996538	0.0103724
389	cg04524431	0.0103562
390	cg17441401	0.0103431
391	cg15152789	0.0103316
392	cg27472937	0.0103008
393	cg12643226	0.0102851
394	cg17824277	0.0102804
395	cg12817298	0.0102746
396	cg18228326	0.0101465
397	cg09524455	0.010087
398	cg25599902	0.0100834
399	cg19025525	0.0100516
400	cg26752263	0.0100364
401	cg25095697	0.0099525
402	cg10237854	0.00995122
403	cg21271015	0.00993234
404	cg18499941	0.00992963
405	cg02831900	0.00979712
406	cg03513762	0.00970477
407	cg12456280	0.00969817
408	cg14127947	0.0096695
409	cg16227748	0.00966287
410	cg24864399	0.00964598
411	cg06895831	0.00958793
412	cg22691725	0.00957865
413	cg23064609	0.0095515
414	cg00828556	0.00954756
415	cg10672136	0.00953509
416	cg18691564	0.0095295
417	cg10635719	0.00952446
418	cg11062798	0.00942721
419	cg01755562	0.00939999
420	cg19852958	0.00936321
421	cg13547132	0.00935053
422	cg09086442	0.00933411
423	cg23683528	0.00931121
424	cg09611490	0.00919558
425	cg18275321	0.00913338
426	cg00015572	0.00906439
427	cg00912746	0.00903293
428	cg15517113	0.00901766
429	cg04529066	0.00900914
430	cg01162670	0.00896425
431	cg13855924	0.00896253
432	cg26168649	0.00892885
433	cg13725782	0.00890415
434	cg19088856	0.00883916
435	cg21435375	0.0088361
436	cg25646708	0.00882093
437	cg20931951	0.00880666
438	cg26641076	0.00876451
439	cg23647191	0.00876224
440	cg08281556	0.00876065
441	cg00056624	0.00875605
442	cg02080152	0.00874774
443	cg23603027	0.00874624
444	cg23814714	0.00873667
445	cg22920501	0.00873137
446	cg07163991	0.00872747
447	cg19504089	0.00872528
448	cg21144922	0.00872191
449	cg15515265	0.00868982
450	cg20707230	0.00868478
451	cg13036855	0.00868016
452	cg18656132	0.00866287
453	cg22185977	0.00865322
454	cg11446240	0.0086343
455	cg03637781	0.00861582
456	cg03892838	0.00859811
457	cg05284713	0.00858933
458	cg22520791	0.00857886
459	cg17827271	0.00854242
460	cg07139946	0.0085111
461	cg15474402	0.00844191
462	cg21588562	0.00841846
463	cg27107076	0.00838439
464	cg02602413	0.00833464
465	cg23420260	0.00831948
466	cg26031954	0.00831129
467	cg06293787	0.00826359
468	cg26510473	0.00820183
469	cg25115993	0.00818088
470	cg02630629	0.00818071
471	cg05560435	0.00816651
472	cg24544803	0.00816057
473	cg24651828	0.00813904
474	cg09032310	0.00810738
475	cg07286681	0.0080769
476	cg05882938	0.0080551
477	cg18330370	0.00803925
478	cg14196395	0.00802005
479	cg15356461	0.00801918
480	cg21569714	0.00799129
481	cg10177359	0.00796484
482	cg19761848	0.00794698
483	cg03325733	0.00794323
484	cg05612977	0.00792552
485	cg16045498	0.00792476
486	cg21637884	0.00787788
487	cg18371475	0.00787457
488	cg26341619	0.00786889
489	cg23636099	0.00785548
490	cg04466022	0.00783024
491	cg21148737	0.0078191
492	cg27098900	0.00781729
493	cg07926733	0.00779175
494	cg03579107	0.00777899
495	cg03287469	0.00774593
496	cg17157205	0.00772716
497	cg12415455	0.00771847
498	cg08330011	0.00769473
499	cg16580616	0.00767138
500	cg05692826	0.00763438
501	cg17146473	0.00763029
502	cg18163252	0.00763007
503	cg25480785	0.00761939
504	cg01381171	0.00761543
505	cg03415545	0.00761083
506	cg26788812	0.00760556
507	cg21868798	0.00760491
508	cg24989739	0.00758827
509	cg09028748	0.00756528
510	cg03599978	0.0075602
511	cg15644174	0.00755582
512	cg25942990	0.00755319
513	cg00859129	0.00753951
514	cg08204280	0.00751769
515	cg03986829	0.0075062
516	cg02705759	0.00749416
517	cg13911590	0.00748228
518	cg21553700	0.00745309
519	cg08186790	0.0074419
520	cg08077337	0.00743345
521	cg10604373	0.00738999
522	cg07114335	0.00736064
523	cg13092165	0.00736023
524	cg18940113	0.00733587
525	cg02369450	0.0073027
526	cg26607828	0.00729373
527	cg03532030	0.00727991
528	cg13280041	0.00726605
529	cg21039778	0.00726482
530	cg19129369	0.00726418
531	cg09014626	0.00725605
532	cg06577045	0.00721959
533	cg13028630	0.00721496
534	cg15126975	0.00721226
535	cg07045089	0.00720022
536	cg00134776	0.00717904
537	cg02094989	0.00714503
538	cg13403369	0.00712406
539	cg01142353	0.00708096
540	cg15030449	0.00705765
541	cg17555825	0.00705593
542	cg12297231	0.0070161
543	cg19613400	0.00701592
544	cg15770238	0.00701194
545	cg04283488	0.00700031
546	cg02071005	0.0069659
547	cg11911653	0.00694492
548	cg02968918	0.00694268
549	cg14640051	0.00693702
550	cg17034360	0.00690486
551	cg22882665	0.00690124
552	cg00499399	0.00689842
553	cg26604625	0.00688284
554	cg16216311	0.00685187
555	cg23671600	0.00679631
556	cg12877223	0.00677944
557	cg03228567	0.00677629
558	cg08362144	0.00676128
559	cg12527909	0.00674027
560	cg22580625	0.00673042
561	cg21215218	0.00671894
562	cg20434152	0.0067172
563	cg05021643	0.00670284
564	cg16991768	0.00668852
565	cg13459217	0.00668112
566	cg13323416	0.00667742
567	cg05611648	0.00666194
568	cg21277995	0.00664795
569	cg15982535	0.00664283
570	cg09301222	0.00663029
571	cg02491701	0.00661899
572	cg17619208	0.0065997
573	cg26747317	0.00659423
574	cg04971401	0.00658483
575	cg15696662	0.00657122
576	cg19519747	0.00656342
577	cg20216982	0.00654755
578	cg12178431	0.00654647
579	cg03429645	0.00651266
580	cg15160709	0.00651193
581	cg06347582	0.00651107
582	cg16023545	0.00650122
583	cg10574148	0.00648615
584	cg00906838	0.00645075
585	cg03463729	0.00644681
586	cg01043710	0.00643045
587	cg04322483	0.006421
588	cg21353189	0.00641422
589	cg07809452	0.00640025
590	cg14894961	0.00635361
591	cg05201185	0.00632752
592	cg12219387	0.00629653
593	cg06799533	0.00629547
594	cg14775958	0.00628999
595	cg24384244	0.00627044
596	cg06970472	0.00626609
597	cg01790213	0.00626402
598	cg15202910	0.00626361
599	cg22734397	0.00621394
600	cg20521198	0.00620478
601	cg10674805	0.00619897
602	cg06190677	0.00617935
603	cg26385097	0.00616358
604	cg01088410	0.00611136
605	cg16091952	0.00610838
606	cg19536652	0.00609253
607	cg13829419	0.00609191
608	cg24156149	0.006091
609	cg26182487	0.00608622
610	cg11994630	0.00608518
611	cg26665016	0.00608195
612	cg27622633	0.00605157
613	cg08358803	0.00603377
614	cg10615592	0.00603025
615	cg02733847	0.00601173
616	cg13170235	0.00600715
617	cg24906525	0.005998
618	cg20655068	0.00599597
619	cg10296799	0.00599452
620	cg13064679	0.00599373
621	cg13060970	0.00598849
622	cg12987059	0.00598308
623	cg27005794	0.0059616
624	cg06883949	0.00594229
625	cg24426208	0.00594174
626	cg24419324	0.00593044
627	cg14259707	0.00592877
628	cg03605066	0.00592056
629	cg05161602	0.00590266
630	cg17324671	0.0059007
631	cg01103597	0.00590054
632	cg10426017	0.00589621
633	cg03296801	0.00589452
634	cg17784811	0.00589424
635	cg09322259	0.00589111
636	cg12835012	0.00586053
637	cg06902698	0.00582771
638	cg22660609	0.00582368
639	cg12461469	0.00580609
640	cg11363090	0.00580032
641	cg08624093	0.00579915
642	cg05663573	0.00579511
643	cg00366814	0.00575918
644	cg18217145	0.00572573
645	cg20703579	0.00572535
646	cg12612091	0.00571895
647	cg06070958	0.00571267
648	cg23690488	0.00569581
649	cg23054189	0.00569269
650	cg18122392	0.0056898
651	cg05116002	0.00566434
652	cg02445447	0.00566232
653	cg20849957	0.00565255
654	cg18710929	0.00564796
655	cg03199958	0.00563858
656	cg08677375	0.0056308
657	cg13401339	0.00561556
658	cg19506309	0.00559546
659	cg12535579	0.00558381
660	cg09098195	0.00557861
661	cg14254433	0.00557166
662	cg17520909	0.00556371
663	cg26533925	0.00556233
664	cg19178853	0.00555485
665	cg19825898	0.00555002
666	cg18172877	0.00554892
667	cg03899510	0.005515
668	cg21012788	0.00550768
669	cg23087108	0.00549925
670	cg17511968	0.00547859
671	cg00061811	0.00547562
672	cg15029475	0.00546197
673	cg02849583	0.00544795
674	cg02641517	0.00543448
675	cg03656055	0.00542705
676	cg18596616	0.00542557
677	cg18047961	0.00542428
678	cg19503640	0.0054177
679	cg08912801	0.00541645
680	cg13497563	0.0054163
681	cg23670932	0.00540166
682	cg11404489	0.00536588
683	cg25594899	0.0053615
684	cg10588310	0.00535799
685	cg16321293	0.00535043
686	cg11772919	0.00533309
687	cg03321592	0.00533293
688	cg09867128	0.0053266
689	cg10954985	0.00532105
690	cg20996124	0.00532079
691	cg00611227	0.00531973
692	cg02601318	0.00530239
693	cg11769456	0.0052936
694	cg04025964	0.00528146
695	cg23204345	0.00525491
696	cg25397076	0.00525159
697	cg22157255	0.00523515
698	cg16461251	0.00521801
699	cg01922433	0.00521454
700	cg13134763	0.00520659
701	cg18697636	0.00520374
702	cg25385412	0.00520116
703	cg02921887	0.00519697
704	cg03869498	0.0051898
705	cg06370133	0.00518455
706	cg16226310	0.00518188
707	cg03806261	0.00517432
708	cg01476678	0.00516146
709	cg11861905	0.00515966
710	cg07087919	0.00514032
711	cg21061994	0.00511418
712	cg26907438	0.0051093
713	cg05304531	0.00510401
714	cg06569419	0.00507933
715	cg04503267	0.00506924
716	cg24914355	0.00506228
717	cg11264947	0.00505703
718	cg09067610	0.00505587
719	cg03447013	0.00505507
720	cg01249180	0.00505116
721	cg13586610	0.00503384
722	cg12432162	0.00501456
723	cg07963181	0.00501419
724	cg14945317	0.00501273
725	cg05965745	0.00500955
726	cg01886385	0.00500522
727	cg15972506	0.00498524
728	cg06059147	0.00498179
729	cg26183708	0.00497102
730	cg14160419	0.00495878
731	cg19006220	0.004953
732	cg04992127	0.00494587
733	cg04810065	0.00493933
734	cg13301423	0.00493612
735	cg24442740	0.0049208
736	cg08876437	0.0049051
737	cg07215822	0.00489718
738	cg17750254	0.00489559
739	cg17183414	0.00488403
740	cg02881011	0.00487873
741	cg10924776	0.0048761
742	cg08015507	0.00487168
743	cg09866743	0.00487043
744	cg24470657	0.0048689
745	cg26337070	0.00486564
746	cg21035422	0.00484938
747	cg26767081	0.00483965
748	cg18757941	0.00483614
749	cg07388700	0.00483267
750	cg20613432	0.00482236
751	cg19326382	0.00481347
752	cg16045223	0.00479404
753	cg20953187	0.00477388
754	cg19728345	0.00476541
755	cg08289140	0.00475945
756	cg25424031	0.00473957
757	cg08788540	0.00473318
758	cg00346623	0.00472667
759	cg10620434	0.0047006
760	cg10238302	0.00469626
761	cg03644703	0.0046846
762	cg17772793	0.0046756
763	cg22031783	0.00467527
764	cg07723921	0.00467503
765	cg09135754	0.00467284
766	cg12307333	0.00466575
767	cg06060191	0.00466122
768	cg09262230	0.00465252
769	cg18786593	0.00463332
770	cg17235833	0.00462603
771	cg15132565	0.00462112
772	cg20986935	0.00461962
773	cg11438011	0.00461911
774	cg06425397	0.00461769
775	cg18272703	0.00459096
776	cg24763840	0.00459023
777	cg14660125	0.00458981
778	cg10919919	0.0045869
779	cg26487948	0.00457885
780	cg06461676	0.0045771
781	cg06061086	0.00456485
782	cg08911638	0.00456219
783	cg10038720	0.00455995
784	cg11257429	0.00453598
785	cg23677039	0.0045322
786	cg00332937	0.00452627
787	cg01959562	0.00452356
788	cg14392163	0.00451472
789	cg25773262	0.00451297
790	cg02809028	0.00450666
791	cg13998369	0.00450448
792	cg09414948	0.00449786
793	cg09386807	0.0044975
794	cg02957057	0.00449384
795	cg04222159	0.00448095
796	cg22259126	0.00448004
797	cg11418681	0.00446926
798	cg01700413	0.00446644
799	cg15868235	0.00446484
800	cg01123926	0.0044576
801	cg01159515	0.00445545
802	cg16303846	0.00445137
803	cg02969688	0.00445008
804	cg06956098	0.00444417
805	cg02350636	0.00443524
806	cg12821876	0.00442932
807	cg15096829	0.00440614
808	cg03222374	0.0043942
809	cg14022137	0.00439357
810	cg23267554	0.00438977
811	cg13926833	0.00438555
812	cg14089603	0.00437657
813	cg10666926	0.00437449
814	cg00115458	0.00436589
815	cg01317029	0.00436128
816	cg05336094	0.00436034
817	cg22344703	0.00435662
818	cg03847279	0.00435599
819	cg01203651	0.00435581
820	cg19302722	0.00434445
821	cg11203797	0.00433825
822	cg15684702	0.00433388
823	cg16542478	0.00433274
824	cg19509393	0.00433235
825	cg23153680	0.00433201
826	cg19364276	0.00432421
827	cg10849498	0.00431941
828	cg01054622	0.0043183
829	cg00347563	0.00431596
830	cg07274716	0.00430691
831	cg04504441	0.00430126
832	cg00661399	0.00429132
833	cg14781521	0.0042898
834	cg08258259	0.00428179
835	cg25051341	0.00427379
836	cg24216966	0.00426651
837	cg11247289	0.00426559
838	cg04913057	0.0042425
839	cg22190437	0.00424052
840	cg10207460	0.00423873
841	cg14619259	0.00423682
842	cg26433838	0.00421225
843	cg09810059	0.00420897
844	cg25473438	0.00420772
845	cg15015119	0.00420471
846	cg10201533	0.00419144
847	cg04505076	0.00417878
848	cg15197657	0.00417202
849	cg17231999	0.0041647
850	cg24311947	0.00414961
851	cg09754031	0.00414568
852	cg23350744	0.00414407
853	cg15498134	0.00414328
854	cg11583041	0.00413318
855	cg11671688	0.0041274
856	cg10393598	0.00412482
857	cg11832804	0.00412272
858	cg25645687	0.00411938
859	cg19765451	0.00411327
860	cg17177074	0.0041096
861	cg24579851	0.00410626
862	cg15613048	0.00410485
863	cg04193905	0.0040977
864	cg13039585	0.00409525
865	cg17797360	0.00409036
866	cg13447295	0.00409003
867	cg22844232	0.00408992
868	cg09864227	0.00408959
869	cg16294152	0.00408671
870	cg02769865	0.00407139
871	cg09902448	0.00406106
872	cg06947205	0.00405406
873	cg17818471	0.00405318
874	cg02517632	0.00405185
875	cg12528485	0.00404129
876	cg25930161	0.00403399
877	cg06632821	0.00402809
878	cg01913970	0.00401789
879	cg05446010	0.00400932
880	cg16676200	0.0040064
881	cg04136185	0.00400572
882	cg21995304	0.00399971
883	cg14095607	0.00398981
884	cg07233838	0.00398285
885	cg09896346	0.00398003
886	cg11231069	0.0039796
887	cg10859133	0.00397109
888	cg02291556	0.00396671
889	cg23937078	0.00396354
890	cg15899913	0.00396201
891	cg12126857	0.00395451
892	cg20919922	0.00395379
893	cg11531021	0.00395085
894	cg04208237	0.00394745
895	cg26389316	0.00394606
896	cg12297590	0.00394522
897	cg03189821	0.00392896
898	cg01867647	0.0039285
899	cg21118819	0.00392649
900	cg04093159	0.00392358
901	cg26681383	0.00391576
902	cg17225129	0.00391161
903	cg03130627	0.00390289
904	cg14200569	0.00390226
905	cg16938490	0.0038894
906	cg22595806	0.00388496
907	cg07593340	0.00388243
908	cg13960678	0.00386883
909	cg19706390	0.00386693
910	cg03981727	0.00386448
911	cg19605920	0.00386343
912	cg04477404	0.00386039
913	cg06501113	0.00385936
914	cg00395291	0.00385665
915	cg05234121	0.00385624
916	cg03519711	0.00385467
917	cg01931994	0.00385323
918	cg04194947	0.00384509
919	cg21394171	0.0038231
920	cg26775087	0.00382305
921	cg19351000	0.00382047
922	cg06866827	0.00381956
923	cg02368874	0.00381295
924	cg21011133	0.00380923
925	cg08943004	0.00379386
926	cg26284735	0.00379245
927	cg18770052	0.00378651
928	cg12616421	0.0037832
929	cg19759366	0.00378163
930	cg13395410	0.00376867
931	cg12789062	0.00375895
932	cg13647155	0.0037503
933	cg04145643	0.00374356
934	cg11669284	0.0037435
935	cg02789094	0.00374321
936	cg14236957	0.00374102
937	cg09547767	0.00373165
938	cg20831741	0.00372962
939	cg00852622	0.00372948
940	cg25916711	0.00371851
941	cg17814457	0.00371566
942	cg10023272	0.00370909
943	cg12942328	0.00370896
944	cg00206271	0.00370738
945	cg21997198	0.00370093
946	cg14435644	0.00369353
947	cg23709117	0.00369254
948	cg05224741	0.00367976
949	cg03905413	0.00367266
950	cg04060366	0.00365911
951	cg16108230	0.00364106
952	cg17755923	0.00363956
953	cg09054633	0.00363754
954	cg02694427	0.00363492
955	cg20702527	0.0036314
956	cg08414108	0.00361474
957	cg07142010	0.00360919
958	cg00049729	0.00360827
959	cg25039051	0.00360152
960	cg07533148	0.00360071
961	cg22721579	0.00360054
962	cg07237939	0.00359644
963	cg12601576	0.00359613
964	cg13305657	0.00358015
965	cg20000946	0.00357561
966	cg05700724	0.00357542
967	cg18530551	0.00357488
968	cg06443644	0.00356481
969	cg00217080	0.00356322
970	cg06772309	0.00356087
971	cg12033075	0.00355816
972	cg19731194	0.00355732
973	cg15365028	0.00354206
974	cg23662487	0.00353953
975	cg09169255	0.00353858
976	cg18430555	0.00353635
977	cg13806070	0.00353328
978	cg11817892	0.00352973
979	cg19865159	0.00352564
980	cg01113832	0.00350727
981	cg04652943	0.00350233
982	cg04562683	0.00350126
983	cg11308237	0.00349897
984	cg20926035	0.00349398
985	cg17125688	0.00349184
986	cg18200340	0.0034851
987	cg25597894	0.00348363
988	cg03147210	0.00347592
989	cg19921085	0.00347508
990	cg21472468	0.00347475
991	cg15022014	0.00347236
992	cg12924095	0.00346866
993	cg05808815	0.00346187
994	cg24235828	0.00345861
995	cg24566293	0.00345691
996	cg04021697	0.00345302
997	cg20966187	0.0034424
998	cg03691735	0.00344144
999	cg24330514	0.00344039
1000	cg14755414	0.00344033
1001	cg02930432	0.00343645
1002	cg07068382	0.003429
1003	cg02584756	0.00342339
1004	cg14502484	0.00342332
1005	cg11704005	0.00342274
1006	cg05414442	0.00342204
1007	cg04515996	0.00341955
1008	cg25905369	0.0034122
1009	cg02887867	0.00340892
1010	cg03413134	0.00340568
1011	cg16203801	0.00340116
1012	cg26249106	0.00339839
1013	cg03935783	0.00339418
1014	cg11143486	0.00338719
1015	cg15575880	0.0033871
1016	cg22629111	0.00337704
1017	cg25622366	0.00337689
1018	cg00164941	0.00337515
1019	cg03960382	0.00336674
1020	cg12167823	0.00336461
1021	cg18346483	0.00336385
1022	cg02578560	0.00335974
1023	cg15728256	0.00335493
1024	cg11800635	0.00335139
1025	cg07458712	0.00334819
1026	cg06156640	0.00334395
1027	cg23157971	0.00334249
1028	cg15118824	0.00333915
1029	cg22853713	0.00333638
1030	cg12132894	0.00331406
1031	cg13130022	0.00331168
1032	cg06546834	0.00330736
1033	cg15524063	0.00330634
1034	cg24148817	0.00330549
1035	cg04704247	0.00330525
1036	cg21741223	0.00330481
1037	cg20000641	0.00330369
1038	cg14473102	0.00329205
1039	cg00830435	0.00328993
1040	cg04913979	0.00328098
1041	cg00054472	0.003269
1042	cg02348751	0.00326462
1043	cg12915892	0.00326303
1044	cg01310118	0.00326093
1045	cg09415754	0.0032586
1046	cg19113641	0.0032583
1047	cg15356154	0.00325591
1048	cg04689016	0.00325524
1049	cg16864295	0.00324879
1050	cg03653801	0.00324732
1051	cg22900266	0.00324302
1052	cg18782604	0.00324015
1053	cg26353287	0.00323578
1054	cg22730047	0.00323118
1055	cg14414903	0.00322965
1056	cg23931819	0.0032286
1057	cg26741686	0.00322559
1058	cg21333861	0.00322118
1059	cg01789576	0.00321835
1060	cg19631064	0.00321185
1061	cg14836522	0.00320252
1062	cg00107916	0.00320204
1063	cg16678111	0.00320077
1064	cg03125763	0.00319389
1065	cg24250261	0.00319255
1066	cg14882311	0.00319113
1067	cg20208443	0.00318434
1068	cg15705536	0.00317977
1069	cg01103255	0.00317974
1070	cg19985056	0.00317813
1071	cg10115022	0.00317517
1072	cg03254465	0.00317292
1073	cg15157455	0.00317244
1074	cg03545077	0.00316841
1075	cg10664112	0.0031651
1076	cg25149069	0.00316378
1077	cg22787977	0.00316224
1078	cg14470104	0.0031589
1079	cg23429966	0.00315883
1080	cg11902539	0.00315854
1081	cg06627617	0.00315363
1082	cg24534135	0.00315317
1083	cg26875450	0.00315278
1084	cg24598449	0.00313868
1085	cg01010328	0.00313507
1086	cg16540036	0.00313096
1087	cg11951974	0.00313018
1088	cg14502818	0.00312595
1089	cg25667000	0.00312162
1090	cg08751472	0.00312129
1091	cg21426003	0.0031156
1092	cg23244910	0.00311305
1093	cg19775367	0.00310768
1094	cg09657982	0.00310533
1095	cg27364741	0.00310216
1096	cg20332866	0.00310184
1097	cg07952381	0.00309902
1098	cg20824635	0.00309888
1099	cg11823511	0.00309799
1100	cg06667063	0.0030935
1101	cg19677184	0.00308446
1102	cg12943317	0.00308286
1103	cg21794222	0.00308198
1104	cg26279822	0.00307872
1105	cg22860848	0.00307514
1106	cg00528640	0.0030729
1107	cg08001895	0.00307076
1108	cg15822765	0.00306884
1109	cg05658707	0.0030684
1110	cg24041118	0.00306686
1111	cg05078238	0.00306638
1112	cg18402034	0.00306334
1113	cg14157855	0.00306206
1114	cg25160978	0.00305058
1115	cg00910015	0.00304673
1116	cg18552861	0.00304266
1117	cg06697536	0.00304088
1118	cg16117554	0.00303475
1119	cg27314324	0.00302162
1120	cg24143129	0.00302073
1121	cg12824246	0.00301467
1122	cg18543164	0.00301452
1123	cg16703882	0.003013
1124	cg19403541	0.00301116
1125	cg07077277	0.003009
1126	cg09612463	0.00300733
1127	cg19708306	0.00300494
1128	cg23337116	0.00299912
1129	cg20146541	0.0029963
1130	cg16087093	0.00299565
1131	cg03516394	0.00299388
1132	cg20391833	0.00299323
1133	cg22143569	0.00298738
1134	cg00756215	0.00298703
1135	cg18011099	0.00298352
1136	cg06829893	0.00298316
1137	cg21000072	0.00297515
1138	cg19158553	0.00296931
1139	cg00955769	0.00296251
1140	cg08830492	0.0029609
1141	cg06531129	0.00295799
1142	cg00157796	0.00295404
1143	cg01945183	0.00295147
1144	cg22947748	0.00294211
1145	cg19807376	0.00294055
1146	cg24091371	0.00293624
1147	cg22109000	0.00293618
1148	cg07143158	0.00293487
1149	cg09323228	0.00293454
1150	cg16832267	0.00293343
1151	cg22602002	0.00293239
1152	cg23243012	0.00292883
1153	cg23279117	0.00292356
1154	cg10858215	0.00291955
1155	cg07567497	0.00291688
1156	cg20614157	0.00291657
1157	cg21485132	0.00291384
1158	cg16585580	0.00291272
1159	cg14460343	0.00290962
1160	cg27232866	0.0029067
1161	cg00506811	0.00290565
1162	cg05586457	0.00290277
1163	cg08392126	0.00289983
1164	cg23900228	0.00289639
1165	cg21460394	0.00289205
1166	cg19911801	0.00288852
1167	cg12769657	0.00288694
1168	cg22109530	0.00287968
1169	cg20695334	0.00287778
1170	cg04056669	0.00287689
1171	cg06933824	0.00287436
1172	cg11238669	0.00287185
1173	cg17455155	0.00286958
1174	cg13362540	0.0028689
1175	cg23270808	0.0028687
1176	cg21439896	0.00286702
1177	cg16707227	0.00286505
1178	cg19070894	0.00286409
1179	cg01058717	0.00286022
1180	cg06460652	0.00285517
1181	cg05372365	0.00285472
1182	cg01387450	0.00285397
1183	cg26016074	0.00283081
1184	cg09013709	0.00282934
1185	cg09344348	0.00282724
1186	cg16362603	0.00282713
1187	cg23913421	0.00282611
1188	cg09221482	0.00282172
1189	cg20784693	0.00281671
1190	cg25137787	0.00281649
1191	cg07391436	0.0028139
1192	cg20812153	0.00281112
1193	cg22454660	0.00280391
1194	cg08233654	0.00280175
1195	cg24347994	0.00280102
1196	cg10949583	0.00280092
1197	cg07697227	0.00279206
1198	cg08694149	0.00278857
1199	cg13560871	0.00278445
1200	cg24695972	0.0027832
1201	cg11747349	0.00278305
1202	cg03161803	0.00278192
1203	cg09562563	0.00278097
1204	cg25362585	0.00277309
1205	cg16958594	0.00276991
1206	cg03701266	0.00276214
1207	cg04775710	0.00276178
1208	cg11868595	0.00275464
1209	cg22112075	0.00275459
1210	cg00581154	0.00275282
1211	cg22429822	0.00275193
1212	cg12262069	0.00275166
1213	cg01828661	0.00274932
1214	cg26360697	0.00274398
1215	cg25734951	0.00274029
1216	cg13872880	0.0027401
1217	cg25367431	0.00273524
1218	cg03449456	0.00273227
1219	cg14935163	0.00272049
1220	cg11251827	0.00271922
1221	cg15573925	0.00271563
1222	cg05627078	0.00271403
1223	cg16701456	0.00270927
1224	cg16630369	0.00270673
1225	cg27091865	0.00270318
1226	cg20867963	0.00270212
1227	cg13078140	0.00269998
1228	cg02368583	0.00269882
1229	cg05205314	0.00269837
1230	cg08748615	0.00269805
1231	cg17033333	0.00268971
1232	cg05099387	0.00268208
1233	cg20950754	0.00268116
1234	cg13248789	0.00267974
1235	cg11901544	0.00267361
1236	cg06638787	0.00267186
1237	cg14558114	0.00267003
1238	cg19706803	0.00266806
1239	cg18188328	0.00266505
1240	cg24162579	0.00265423
1241	cg12549321	0.00265286
1242	cg15701170	0.00265131
1243	cg14419869	0.00264934
1244	cg24396691	0.00264825
1245	cg14162927	0.00264736
1246	cg23369564	0.00264244
1247	cg03909781	0.00264025
1248	cg22542632	0.00263007
1249	cg01047432	0.00262695
1250	cg05703112	0.00262645
1251	cg21679391	0.00262618
1252	cg21680327	0.00261397
1253	cg27088830	0.00261351
1254	cg15468976	0.0026109
1255	cg06495631	0.0026105
1256	cg05758434	0.0026007
1257	cg04317543	0.00259979
1258	cg24378692	0.00259606
1259	cg24876960	0.00259483
1260	cg19376664	0.00259312
1261	cg04316624	0.00259232
1262	cg15892785	0.00258601
1263	cg19261864	0.00258389
1264	cg21645075	0.00258231
1265	cg17016777	0.0025797
1266	cg05991454	0.00257633
1267	cg00747290	0.00257511
1268	cg24336989	0.00256589
1269	cg18127680	0.00256538
1270	cg20002504	0.00256155
1271	cg02930242	0.00256071
1272	cg07367222	0.00255742
1273	cg12387859	0.00255683
1274	cg10899293	0.00255666
1275	cg17240885	0.00255564
1276	cg22156700	0.00255313
1277	cg06993703	0.0025523
1278	cg07348922	0.00255191
1279	cg17453671	0.00255165
1280	cg06613817	0.00255001
1281	cg01409693	0.00254805
1282	cg17265829	0.00253872
1283	cg17986992	0.00253808
1284	cg01015662	0.00253704
1285	cg16306148	0.0025352
1286	cg08837676	0.00252642
1287	cg24454932	0.00252538
1288	cg09017894	0.00252383
1289	cg21620953	0.00252245
1290	cg20704560	0.00252193
1291	cg26381352	0.0025123
1292	cg17824391	0.00250836
1293	cg06432342	0.0025073
1294	cg09757588	0.00249847
1295	cg18227923	0.00249577
1296	cg01558923	0.00249439
1297	cg05980673	0.00249422
1298	cg20758982	0.00249349
1299	cg18609578	0.00249097
1300	cg20649017	0.00249062
1301	cg15708997	0.00248955
1302	cg01551729	0.00248854
1303	cg27588646	0.00248733
1304	cg05257772	0.00248607
1305	cg24002071	0.0024845
1306	cg23939808	0.0024833
1307	cg16253663	0.00248067
1308	cg23850283	0.00247302
1309	cg12266953	0.00247032
1310	cg12245706	0.00247005
1311	cg00873050	0.00246956
1312	cg23950714	0.00246687
1313	cg14776114	0.00246666
1314	cg13238350	0.00246642
1315	cg22536808	0.00246264
1316	cg19758859	0.00245925
1317	cg06192381	0.00245595
1318	cg24686542	0.00245522
1319	cg10105681	0.00245387
1320	cg04626451	0.00245333
1321	cg06634887	0.00244644
1322	cg01966966	0.00244633
1323	cg06609496	0.00244568
1324	cg16579954	0.00244525
1325	cg15622118	0.00243932
1326	cg13596040	0.00243873
1327	cg14427233	0.00243846
1328	cg26613586	0.00243494
1329	cg20825892	0.00243363
1330	cg15676500	0.00243268
1331	cg07218647	0.00243116
1332	cg05083414	0.00242819
1333	cg07229500	0.00242056
1334	cg23639196	0.0024189
1335	cg19118212	0.00241852
1336	cg26665891	0.00241718
1337	cg02108033	0.00241593
1338	cg24756698	0.00241535
1339	cg27433451	0.00241311
1340	cg19825600	0.00239606
1341	cg06605739	0.00239539
1342	cg26493487	0.00239306
1343	cg16049941	0.00239303
1344	cg03884587	0.00238971
1345	cg02956248	0.00238659
1346	cg26422161	0.00238485
1347	cg04689145	0.00238378
1348	cg05653604	0.00238328
1349	cg26164440	0.00237992
1350	cg01912921	0.00237456
1351	cg05722741	0.0023738
1352	cg20253659	0.00237083
1353	cg09507968	0.00236841
1354	cg12809437	0.00236663
1355	cg24521633	0.00235981
1356	cg00049400	0.00235932
1357	cg16679297	0.00235927
1358	cg01829024	0.00235925
1359	cg09809285	0.00235848
1360	cg09606840	0.00235788
1361	cg09319617	0.00235603
1362	cg01147013	0.00235413
1363	cg11927995	0.00235404
1364	cg24475622	0.00234933
1365	cg00478874	0.00234766
1366	cg02675083	0.00234368
1367	cg17806162	0.00233802
1368	cg00468144	0.00233731
1369	cg07790862	0.00233461
1370	cg12960970	0.00233293
1371	cg08543327	0.00232779
1372	cg23857700	0.00232518
1373	cg16596103	0.00232442
1374	cg23942289	0.00232315
1375	cg19412900	0.00232206
1376	cg10967176	0.00232088
1377	cg07732143	0.00231771
1378	cg07584855	0.00231349
1379	cg19542816	0.00230956
1380	cg05423100	0.00230808
1381	cg15542798	0.0023042
1382	cg23920423	0.00230305
1383	cg05632020	0.00230058
1384	cg01741971	0.00229888
1385	cg11910497	0.00229675
1386	cg05232215	0.0022956
1387	cg12654190	0.00229497
1388	cg19878214	0.00229446
1389	cg20727043	0.00229225
1390	cg04337342	0.00229136
1391	cg13279673	0.00229081
1392	cg01907476	0.00228814
1393	cg04985626	0.00228616
1394	cg14869141	0.00228376
1395	cg14010405	0.00228155
1396	cg10558616	0.002281
1397	cg16151651	0.00227872
1398	cg00989853	0.00227804
1399	cg26541920	0.00227693
1400	cg22451356	0.00227572
1401	cg10626316	0.00227569
1402	cg00571421	0.00227299
1403	cg18409705	0.00227041
1404	cg27075518	0.00226957
1405	cg27545787	0.00226956
1406	cg07276534	0.00226863
1407	cg01299774	0.00226828
1408	cg09140778	0.00226687
1409	cg18250340	0.002266
1410	cg07812848	0.00226497
1411	cg23231729	0.00226152
1412	cg19238422	0.00226127
1413	cg01071159	0.00225976
1414	cg10293403	0.00225932
1415	cg06760305	0.00225545
1416	cg17210929	0.00225421
1417	cg13788515	0.00225308
1418	cg16430166	0.00225143
1419	cg15881107	0.00224969
1420	cg20234976	0.00224833
1421	cg17877494	0.0022481
1422	cg08493265	0.00224761
1423	cg23505299	0.00224742
1424	cg21587837	0.00224559
1425	cg07091593	0.00224344
1426	cg01739354	0.00224258
1427	cg24611351	0.00224249
1428	cg17754510	0.00224178
1429	cg05660436	0.0022371
1430	cg02314846	0.00223038
1431	cg10457005	0.00222627
1432	cg09558000	0.00222461
1433	cg20090162	0.00222125
1434	cg11730925	0.00222111
1435	cg10159630	0.0022197
1436	cg10788918	0.0022182
1437	cg24657817	0.00221456
1438	cg11616732	0.00221242
1439	cg21917763	0.00220979
1440	cg12694021	0.00220927
1441	cg17754909	0.00220885
1442	cg22117193	0.00220526
1443	cg23924306	0.00220375
1444	cg00657094	0.00220279
1445	cg15224505	0.00220277
1446	cg03613077	0.00220141
1447	cg09558281	0.00220067
1448	cg23112651	0.00219994
1449	cg22851880	0.00219979
1450	cg17295225	0.00219962
1451	cg22512256	0.00219836
1452	cg03689181	0.00219759
1453	cg12122041	0.00219346
1454	cg17694130	0.00219252
1455	cg18878441	0.0021925
1456	cg05978071	0.0021921
1457	cg04405332	0.00219003
1458	cg10357060	0.00218706
1459	cg07844112	0.00218604
1460	cg06477056	0.00218578
1461	cg04453677	0.00218543
1462	cg12297374	0.00218524
1463	cg00339300	0.00218316
1464	cg06105867	0.00217647
1465	cg12182937	0.00217632
1466	cg16147305	0.00217354
1467	cg22490254	0.00217135
1468	cg05371688	0.00217124
1469	cg10878976	0.00217071
1470	cg16170495	0.00217
1471	cg19984781	0.00216944
1472	cg17367367	0.00216938
1473	cg01320491	0.00216593
1474	cg11467440	0.00216529
1475	cg07078979	0.00216491
1476	cg03414932	0.00216198
1477	cg00305285	0.00215542
1478	cg19610750	0.00215386
1479	cg07135032	0.00215341
1480	cg09169455	0.00214379
1481	cg18134312	0.00213954
1482	cg25518571	0.00213711
1483	cg03576234	0.00213632
1484	cg23691220	0.00213501
1485	cg11795854	0.00213385
1486	cg27162881	0.00213013
1487	cg02014020	0.00213005
1488	cg10200388	0.0021276
1489	cg02720131	0.00212758
1490	cg24429727	0.00212727
1491	cg03257743	0.00212684
1492	cg15457058	0.00212613
1493	cg10195763	0.00212447
1494	cg07681728	0.0021243
1495	cg23713008	0.00212025
1496	cg20611882	0.00212013
1497	cg02384967	0.00211997
1498	cg24870738	0.00211816
1499	cg07974025	0.00211493
1500	cg14848284	0.00211491
1501	cg10947826	0.00211364
1502	cg21198550	0.00211208
1503	cg25467973	0.00211142
1504	cg00509996	0.00210963
1505	cg24694502	0.00210851
1506	cg03341334	0.00210836
1507	cg23085167	0.00210805
1508	cg15812753	0.00210781
1509	cg23517208	0.00210433
1510	cg11706999	0.00209981
1511	cg03166482	0.0020996
1512	cg20637307	0.002098
1513	cg20414996	0.00209688
1514	cg18273840	0.00209662
1515	cg09827752	0.00209281
1516	cg01154505	0.00209098
1517	cg01070355	0.00208461
1518	cg07464355	0.00208189
1519	cg03145274	0.00208043
1520	cg18704110	0.00207917
1521	cg04315214	0.00207908
1522	cg21605068	0.00207625
1523	cg11067964	0.00207309
1524	cg27368606	0.00207011
1525	cg07935902	0.00206724
1526	cg09665980	0.00206176
1527	cg23205692	0.0020614
1528	cg16169475	0.00206025
1529	cg08462306	0.00205927
1530	cg22718050	0.00205858
1531	cg06619077	0.00205589
1532	cg24610274	0.00205511
1533	cg01275038	0.00205395
1534	cg19986202	0.00205273
1535	cg04218880	0.00205096
1536	cg07728485	0.00204997
1537	cg03337243	0.0020492
1538	cg22167515	0.00204737
1539	cg09143673	0.00204713
1540	cg04132452	0.00204644
1541	cg26035625	0.00204081
1542	cg25308508	0.00203405
1543	cg12347429	0.00203265
1544	cg07231955	0.00203015
1545	cg11798658	0.00202868
1546	cg00649216	0.00202774
1547	cg20761860	0.00202621
1548	cg16229161	0.0020256
1549	cg24934561	0.00202403
1550	cg22115892	0.00202303
1551	cg13264399	0.00202139
1552	cg09570682	0.00201808
1553	cg08895440	0.00201652
1554	cg04267000	0.00201532
1555	cg15577010	0.00201527
1556	cg08859447	0.00201452
1557	cg12213680	0.00201185
1558	cg19770292	0.00201045
1559	cg13132577	0.00201017
1560	cg22789900	0.00200817
1561	cg06081609	0.0020076
1562	cg23649083	0.0020074
1563	cg00094269	0.00200482
1564	cg16206520	0.00200163
1565	cg01056945	0.00200038
1566	cg08085232	0.00199932
1567	cg10283844	0.00199699
1568	cg01386978	0.00199459
1569	cg16986298	0.00199369
1570	cg06879394	0.00199105
1571	cg17307348	0.0019891
1572	cg00902496	0.00198865
1573	cg16015113	0.00198726
1574	cg24979233	0.00198626
1575	cg25461827	0.00198624
1576	cg03429644	0.00198607
1577	cg13604246	0.00198221
1578	cg15852572	0.00198208
1579	cg16876315	0.00197957
1580	cg25754958	0.00197872
1581	cg07622575	0.00197821
1582	cg24154839	0.00197705
1583	cg25849281	0.00197703
1584	cg13069918	0.00197631
1585	cg12739914	0.00197536
1586	cg13332538	0.00197519
1587	cg03031988	0.00197409
1588	cg25951210	0.00197381
1589	cg08569786	0.00197333
1590	cg11789864	0.00197323
1591	cg20541238	0.00197296
1592	cg07963234	0.00197273
1593	cg22810515	0.00197151
1594	cg16059596	0.00197097
1595	cg18770350	0.00196985
1596	cg27537203	0.00196802
1597	cg18386310	0.0019675
1598	cg08936897	0.00196409
1599	cg05152781	0.00196173
1600	cg08599259	0.00196113
1601	cg13904493	0.00196112
1602	cg17304712	0.00196072
1603	cg02527669	0.00195993
1604	cg25807274	0.00195972
1605	cg19961545	0.00195899
1606	cg09652652	0.00195689
1607	cg14437551	0.00195686
1608	cg03432338	0.00195653
1609	cg14057952	0.00195633
1610	cg23663318	0.00195462
1611	cg13693136	0.00195304
1612	cg24860169	0.00195259
1613	cg19607165	0.0019521
1614	cg15316508	0.00195066
1615	cg16622511	0.00194939
1616	cg04846348	0.00194618
1617	cg07124832	0.0019453
1618	cg23419328	0.00194285
1619	cg11521470	0.0019426
1620	cg23177772	0.00194203
1621	cg11974293	0.0019415
1622	cg13487949	0.00194112
1623	cg14747563	0.00194078
1624	cg19434777	0.00194001
1625	cg17525856	0.00193945
1626	cg16482654	0.00193787
1627	cg19828175	0.0019376
1628	cg23926367	0.00193665
1629	cg06123584	0.00193506
1630	cg27150681	0.00193506
1631	cg07996594	0.00193133
1632	cg09513990	0.00193058
1633	cg16879247	0.00192836
1634	cg24955743	0.00192823
1635	cg21683105	0.00192567
1636	cg05895077	0.00192327
1637	cg19212767	0.00192219
1638	cg03955334	0.00192214
1639	cg20396707	0.00191875
1640	cg24450312	0.00191782
1641	cg08857906	0.0019173
1642	cg10616795	0.00191543
1643	cg11102611	0.00191348
1644	cg05000860	0.00191113
1645	cg20168806	0.00190975
1646	cg07973435	0.0019093
1647	cg08675193	0.0019089
1648	cg06444195	0.00190792
1649	cg13786801	0.00190681
1650	cg03827835	0.00190307
1651	cg11265041	0.00190162
1652	cg17091056	0.00189931
1653	cg00142106	0.00189908
1654	cg26076236	0.00189246
1655	cg23207990	0.00189056
1656	cg26694831	0.00188685
1657	cg07995179	0.0018852
1658	cg17548533	0.00188462
1659	cg23888776	0.00188237
1660	cg23175428	0.0018814
1661	cg00087067	0.00187991
1662	cg12930573	0.00187868
1663	cg26280713	0.00187789
1664	cg17352995	0.00187696
1665	cg24315049	0.00187486
1666	cg05471523	0.00187399
1667	cg13483916	0.00187356
1668	cg16323293	0.00187293
1669	cg03298716	0.00187262
1670	cg27058077	0.00187113
1671	cg22871908	0.00187036
1672	cg09447450	0.00187025
1673	cg26320410	0.00186866
1674	cg19276111	0.00186787
1675	cg23092358	0.0018661
1676	cg01616956	0.00186468
1677	cg11649981	0.00186354
1678	cg07209546	0.00186312
1679	cg02847185	0.0018619
1680	cg08457158	0.00186005
1681	cg26144909	0.00185693
1682	cg05346841	0.00185683
1683	cg02152120	0.00185611
1684	cg26038649	0.0018559
1685	cg10398905	0.00184958
1686	cg03675047	0.00184731
1687	cg07745624	0.0018428
1688	cg22375720	0.00184165
1689	cg04935434	0.00183829
1690	cg26441097	0.00183652
1691	cg12389685	0.00183466
1692	cg18851795	0.00183358
1693	cg18786873	0.00183268
1694	cg03863628	0.001832
1695	cg15702677	0.00182869
1696	cg07067189	0.00182756
1697	cg03607916	0.00182401
1698	cg00175838	0.00182399
1699	cg13138089	0.00182195
1700	cg17553300	0.00182157
1701	cg23939604	0.00182091
1702	cg14652717	0.00181934
1703	cg06558014	0.00181848
1704	cg13318771	0.00181718
1705	cg09372692	0.0018169
1706	cg05247112	0.00181281
1707	cg09426834	0.00181202
1708	cg22270027	0.00180849
1709	cg02511231	0.00180814
1710	cg12050713	0.00180786
1711	cg15961693	0.00180629
1712	cg04652957	0.00180591
1713	cg27056425	0.001805
1714	cg16435571	0.00180489
1715	cg01856162	0.00180164
1716	cg20683223	0.0018005
1717	cg23760103	0.00179993
1718	cg00820405	0.00179857
1719	cg09320595	0.00179736
1720	cg15460899	0.00179717
1721	cg23643435	0.00179427
1722	cg15067713	0.0017932
1723	cg22391718	0.00179267
1724	cg19186145	0.00179183
1725	cg19091756	0.0017916
1726	cg13934406	0.00179118
1727	cg15666214	0.00178973
1728	cg23228481	0.00178959
1729	cg25506747	0.00178904
1730	cg00084338	0.00178853
1731	cg01758512	0.00178776
1732	cg22964926	0.00178474
1733	cg01059669	0.00178355
1734	cg07590482	0.00177877
1735	cg25736183	0.00177694
1736	cg23049737	0.00177484
1737	cg23207710	0.00177437
1738	cg04600466	0.00177297
1739	cg07765813	0.00177202
1740	cg07124173	0.00177041
1741	cg25685761	0.00176877
1742	cg19597652	0.00176801
1743	cg06352443	0.00176675
1744	cg10032387	0.00176648
1745	cg04161137	0.00176532
1746	cg24564096	0.00176522
1747	cg07014673	0.00176444
1748	cg01405040	0.00176401
1749	cg11391334	0.00176367
1750	cg19411146	0.00175933
1751	cg06805280	0.00175886
1752	cg07564962	0.00175782
1753	cg24336278	0.00175752
1754	cg23262897	0.00175696
1755	cg08624680	0.0017565
1756	cg24123116	0.00175384
1757	cg26796245	0.00175267
1758	cg02919116	0.00175248
1759	cg13678973	0.0017519
1760	cg19679311	0.00175116
1761	cg08806184	0.00174951
1762	cg25663770	0.00174602
1763	cg24009707	0.00174537
1764	cg01739381	0.00174502
1765	cg14662970	0.00174457
1766	cg04466840	0.00174349
1767	cg00793280	0.00174343
1768	cg13192013	0.0017413
1769	cg15889797	0.00174092
1770	cg00612588	0.00173881
1771	cg05676441	0.00173821
1772	cg04016160	0.00173763
1773	cg20651084	0.00173708
1774	cg08431704	0.00173366
1775	cg05499376	0.00173349
1776	cg21852342	0.00173243
1777	cg14047153	0.00173207
1778	cg13316854	0.00173084
1779	cg24547359	0.00172986
1780	cg24006721	0.00172955
1781	cg00397635	0.00172884
1782	cg07810961	0.00172877
1783	cg24152353	0.00172759
1784	cg20934323	0.00172748
1785	cg15135704	0.00172567
1786	cg23036452	0.00172441
1787	cg18347642	0.00172332
1788	cg18473978	0.00172216
1789	cg12967914	0.00172168
1790	cg01300914	0.00172135
1791	cg07792320	0.00172056
1792	cg12587954	0.00172036
1793	cg15068050	0.00171993
1794	cg05704061	0.00171944
1795	cg06369090	0.00171888
1796	cg00588689	0.00171847
1797	cg21641817	0.00171819
1798	cg07963990	0.00171544
1799	cg20792208	0.00171516
1800	cg21463349	0.00171472
1801	cg26450801	0.00170999
1802	cg15100426	0.00170924
1803	cg02628401	0.00170913
1804	cg19930569	0.00170799
1805	cg17398003	0.00170556
1806	cg16148134	0.00170555
1807	cg09555617	0.00170512
1808	cg03195031	0.00170432
1809	cg19370684	0.00170388
1810	cg16336127	0.00170096
1811	cg09854746	0.00170021
1812	cg23273221	0.00169951
1813	cg18191418	0.00169895
1814	cg12231969	0.00169419
1815	cg17169196	0.00169344
1816	cg06560300	0.00169303
1817	cg02276763	0.00169032
1818	cg20868518	0.00168874
1819	cg15466587	0.0016885
1820	cg02197303	0.00168636
1821	cg06796779	0.00168429
1822	cg04643653	0.00168424
1823	cg25939380	0.00168349
1824	cg16671301	0.00168069
1825	cg03983639	0.00167893
1826	cg06904408	0.00167796
1827	cg19593680	0.00167779
1828	cg22987116	0.00167778
1829	cg09577841	0.00167613
1830	cg07780694	0.00167424
1831	cg07269000	0.00167364
1832	cg14817049	0.00167319
1833	cg03651199	0.00167278
1834	cg07274506	0.00167242
1835	cg23959518	0.00167219
1836	cg12997579	0.00167082
1837	cg10190863	0.00167077
1838	cg09873164	0.0016701
1839	cg04597433	0.00167005
1840	cg10350352	0.0016665
1841	cg01105494	0.001663
1842	cg26162331	0.00166091
1843	cg22698996	0.00165802
1844	cg14611892	0.00165701
1845	cg07479670	0.00165576
1846	cg19966212	0.00165564
1847	cg14706297	0.00165458
1848	cg14027857	0.00165423
1849	cg10709727	0.00165261
1850	cg18631996	0.00165162
1851	cg20044189	0.00165086
1852	cg21786289	0.00165075
1853	cg24117915	0.00165011
1854	cg14849431	0.00164936
1855	cg24851370	0.00164652
1856	cg17534540	0.00164318
1857	cg09401099	0.00164297
1858	cg13353015	0.00164289
1859	cg15903666	0.001642
1860	cg26631984	0.00164061
1861	cg15519786	0.00164044
1862	cg09842161	0.00163878
1863	cg08900233	0.00163784
1864	cg19675288	0.00163586
1865	cg21159993	0.00163381
1866	cg03356026	0.00163323
1867	cg22487367	0.00163189
1868	cg04058270	0.00163145
1869	cg17213010	0.00163127
1870	cg18395189	0.00163099
1871	cg10143416	0.00163008
1872	cg00857660	0.00162971
1873	cg17038417	0.00162961
1874	cg26164710	0.00162955
1875	cg14931304	0.00162909
1876	cg14666564	0.00162873
1877	cg17658733	0.00162795
1878	cg16706559	0.00162793
1879	cg10551329	0.00162786
1880	cg03881711	0.00162778
1881	cg07471018	0.00162767
1882	cg05706898	0.00162693
1883	cg10317145	0.00162666
1884	cg16259043	0.00162582
1885	cg05051902	0.00162517
1886	cg05401764	0.00162505
1887	cg03222179	0.00162405
1888	cg21810793	0.00162404
1889	cg17335199	0.00162298
1890	cg05500840	0.00162294
1891	cg27475132	0.00162154
1892	cg13376096	0.00162152
1893	cg24703757	0.00161972
1894	cg10921277	0.00161657
1895	cg12892004	0.00161577
1896	cg26148815	0.00161398
1897	cg04011338	0.00161175
1898	cg26654994	0.00161171
1899	cg21639114	0.00161119
1900	cg05378938	0.00161017
1901	cg18279134	0.00160832
1902	cg17508591	0.00160831
1903	cg11945228	0.00160818
1904	cg15025532	0.00160814
1905	cg13939859	0.00160586
1906	cg16643169	0.00160574
1907	cg13218739	0.00160561
1908	cg15527168	0.00160515
1909	cg22324934	0.00160481
1910	cg13024709	0.00160465
1911	cg09745083	0.00160443
1912	cg21460606	0.00160403
1913	cg05133314	0.00160376
1914	cg18106370	0.00160305
1915	cg19809499	0.00160087
1916	cg22242842	0.00159977
1917	cg00507354	0.0015979
1918	cg01038492	0.00159621
1919	cg27049194	0.00159614
1920	cg13815971	0.00159608
1921	cg11895727	0.00159577
1922	cg02453726	0.00159433
1923	cg10914727	0.00159306
1924	cg17031787	0.00159297
1925	cg17974166	0.00159215
1926	cg01571722	0.00159052
1927	cg14506320	0.00158995
1928	cg10086104	0.00158981
1929	cg15093769	0.00158972
1930	cg04949193	0.0015883
1931	cg11467141	0.00158812
1932	cg10737521	0.00158572
1933	cg07682600	0.00158512
1934	cg08859095	0.00158464
1935	cg18063312	0.00158445
1936	cg16598600	0.00158136
1937	cg23107691	0.00158126
1938	cg03119088	0.00158116
1939	cg01716680	0.00158051
1940	cg04747036	0.00157964
1941	cg25090514	0.00157922
1942	cg13930300	0.00157808
1943	cg21986027	0.00157759
1944	cg12915585	0.00157644
1945	cg09763865	0.00157644
1946	cg22883290	0.00157633
1947	cg14454127	0.00157626
1948	cg22359388	0.00157562
1949	cg05460318	0.00157559
1950	cg19938791	0.0015755
1951	cg23010507	0.00157448
1952	cg17147211	0.00157388
1953	cg17342973	0.00157258
1954	cg10134833	0.00157252
1955	cg05539745	0.00157229
1956	cg17592853	0.001572
1957	cg10875454	0.00157195
1958	cg19367176	0.00156991
1959	cg01522456	0.00156961
1960	cg17276021	0.0015683
1961	cg10978355	0.00156691
1962	cg25880537	0.00156665
1963	cg05612654	0.00156409
1964	cg12477452	0.00156234
1965	cg19861147	0.00156185
1966	cg27613976	0.00156143
1967	cg15808943	0.00156101
1968	cg24056223	0.00156055
1969	cg04966779	0.00156039
1970	cg12462858	0.00155877
1971	cg13474414	0.00155776
1972	cg24593552	0.00155764
1973	cg22816091	0.00155662
1974	cg05648672	0.00155648
1975	cg24842967	0.00155584
1976	cg16427321	0.00155516
1977	cg10236778	0.00155485
1978	cg04797648	0.00155449
1979	cg27577933	0.00155388
1980	cg16182936	0.00155275
1981	cg14159522	0.00155189
1982	cg23847162	0.00155082
1983	cg06443533	0.00154871
1984	cg02634641	0.00154868
1985	cg13879177	0.00154638
1986	cg04415176	0.00154577
1987	cg18758585	0.00154536
1988	cg16298867	0.00154512
1989	cg07805542	0.00154424
1990	cg15643000	0.00154409
1991	cg24930197	0.00154388
1992	cg24035245	0.00154286
1993	cg11501862	0.001542
1994	cg24602093	0.00154196
1995	cg00958781	0.00154097
1996	cg03832227	0.00154061
1997	cg13584678	0.00154025
1998	cg06097659	0.00154008
[truncated: 40,385 more rows]
