# Supplementary material for: Screening of Methylation Signature and Gene Functions Associated With the Subtypes of Isocitrate Dehydrogenase-Mutation Gliomas
Source: Front Bioeng Biotechnol. 2019 Nov 14;7:339. doi: 10.3389/fbioe.2019.00339 (PMC6871504; doi:10.3389/fbioe.2019.00339)
Supplement: Table S2 — Ten-fold cross-validation performance of IFS with SVM, RF, and RIPPER that changed with the number of features. [file Table_2.XLSX]

## Sheet: RF
Number of features	Class1 (A IDH) accuracy	Class2 (A IDH, HG) accuracy	Class3 (O IDH) accuracy	Overall accuracy	MCC
10	0.974359	0.869565	1	0.960784	0.939767
20	0.974359	0.869565	1	0.960784	0.939767
30	0.948718	0.891304	1	0.955882	0.93199
40	0.987179	0.913043	1	0.97549	0.962365
50	0.987179	0.869565	1	0.965686	0.947587
60	0.974359	0.891304	1	0.965686	0.947204
70	0.987179	0.869565	1	0.965686	0.947587
80	0.974359	0.847826	1	0.955882	0.932381
90	0.987179	0.847826	1	0.960784	0.940274
100	0.961538	0.869565	1	0.955882	0.932042
110	0.961538	0.869565	1	0.955882	0.932042
120	0.961538	0.847826	1	0.95098	0.924584
130	0.974359	0.869565	1	0.960784	0.939767
140	0.987179	0.847826	1	0.960784	0.940274
150	0.974359	0.869565	1	0.960784	0.939767
160	0.961538	0.869565	1	0.955882	0.932042
170	0.974359	0.869565	0.9875	0.955882	0.932285
180	0.974359	0.869565	0.9875	0.955882	0.932285
190	0.974359	0.869565	1	0.960784	0.939767
200	0.974359	0.869565	1	0.960784	0.939767
210	0.974359	0.869565	0.9875	0.955882	0.932285
220	0.974359	0.869565	1	0.960784	0.939877
230	0.974359	0.869565	1	0.960784	0.939767
240	0.974359	0.891304	0.9875	0.960784	0.939697
250	0.974359	0.869565	1	0.960784	0.939767
260	0.974359	0.869565	0.9875	0.955882	0.932285
270	0.974359	0.869565	0.9875	0.955882	0.932285
280	0.974359	0.847826	1	0.955882	0.932381
290	0.974359	0.869565	0.9875	0.955882	0.932285
300	0.974359	0.869565	0.9875	0.955882	0.932285
310	0.974359	0.847826	0.9875	0.95098	0.924922
320	0.974359	0.847826	0.9875	0.95098	0.924922
330	0.987179	0.847826	0.9875	0.955882	0.93284
340	0.974359	0.891304	1	0.965686	0.947278
350	0.974359	0.891304	0.9875	0.960784	0.939842
360	0.974359	0.847826	1	0.955882	0.932381
370	0.974359	0.804348	0.9875	0.941176	0.910342
380	0.974359	0.847826	0.9875	0.95098	0.924922
390	0.974359	0.869565	0.9875	0.955882	0.932285
400	0.974359	0.847826	0.9875	0.95098	0.925136
410	0.961538	0.891304	1	0.960784	0.93959
420	0.974359	0.891304	0.9875	0.960784	0.939842
430	0.974359	0.847826	0.9875	0.95098	0.924922
440	0.974359	0.847826	0.9875	0.95098	0.924922
450	0.974359	0.869565	0.9875	0.955882	0.932464
460	0.974359	0.826087	1	0.95098	0.925045
470	0.974359	0.869565	1	0.960784	0.939767
480	0.974359	0.891304	0.9875	0.960784	0.939697
490	0.974359	0.847826	0.9875	0.95098	0.924922
500	0.974359	0.847826	0.9875	0.95098	0.924922
510	0.974359	0.891304	0.9875	0.960784	0.939842
520	0.974359	0.847826	0.9875	0.95098	0.925136
530	0.974359	0.913043	0.9875	0.965686	0.94727
540	0.974359	0.869565	0.9875	0.955882	0.932285
550	0.974359	0.869565	0.9875	0.955882	0.932285
560	0.974359	0.847826	0.9875	0.95098	0.924922
570	0.974359	0.847826	0.9875	0.95098	0.924922
580	0.974359	0.869565	0.9875	0.955882	0.932285
590	0.974359	0.891304	0.9875	0.960784	0.939842
600	0.974359	0.891304	1	0.965686	0.947278
610	0.974359	0.869565	1	0.960784	0.939877
620	0.974359	0.869565	1	0.960784	0.939877
630	0.974359	0.847826	1	0.955882	0.932381
640	0.974359	0.891304	0.9875	0.960784	0.939697
650	0.974359	0.869565	0.9875	0.955882	0.932464
660	0.974359	0.869565	1	0.960784	0.939877
670	0.974359	0.891304	0.9875	0.960784	0.939842
680	0.974359	0.869565	0.9875	0.955882	0.932464
690	0.974359	0.869565	1	0.960784	0.939767
700	0.974359	0.869565	0.9875	0.955882	0.932464
710	0.974359	0.891304	0.9875	0.960784	0.939842
720	0.974359	0.847826	1	0.955882	0.932381
730	0.974359	0.891304	0.9875	0.960784	0.939842
740	0.974359	0.847826	0.9875	0.95098	0.925136
750	0.974359	0.869565	0.9875	0.955882	0.932464
760	0.974359	0.869565	0.9875	0.955882	0.932464
770	0.974359	0.847826	0.9875	0.95098	0.924922
780	0.974359	0.869565	0.9875	0.955882	0.932464
790	0.974359	0.869565	1	0.960784	0.939767
800	0.974359	0.847826	0.9875	0.95098	0.924922
810	0.987179	0.869565	0.9875	0.960784	0.940129
820	0.974359	0.869565	0.9875	0.955882	0.932285
830	0.987179	0.869565	1	0.965686	0.947587
840	0.974359	0.847826	0.9875	0.95098	0.924922
850	0.974359	0.869565	0.9875	0.955882	0.932464
860	0.974359	0.847826	1	0.955882	0.932381
870	0.974359	0.891304	0.9875	0.960784	0.939842
880	0.974359	0.869565	0.9875	0.955882	0.932464
890	0.974359	0.869565	0.9875	0.955882	0.932464
900	0.974359	0.826087	0.9875	0.946078	0.917608
910	0.974359	0.847826	1	0.955882	0.932526
920	0.974359	0.869565	1	0.960784	0.939877
930	0.974359	0.869565	0.9875	0.955882	0.932464
940	0.974359	0.847826	1	0.955882	0.932526
950	0.974359	0.869565	0.9875	0.955882	0.932464
960	0.974359	0.869565	1	0.960784	0.939877
970	0.974359	0.869565	1	0.960784	0.939877
980	0.974359	0.869565	0.9875	0.955882	0.932464
990	0.974359	0.847826	0.9875	0.95098	0.924922
1000	0.987179	0.891304	1	0.970588	0.95506
1010	0.974359	0.847826	0.9875	0.95098	0.925136
1020	0.974359	0.869565	0.9875	0.955882	0.932464
1030	0.974359	0.869565	0.9875	0.955882	0.932464
1040	0.974359	0.869565	0.9875	0.955882	0.932285
1050	0.974359	0.869565	0.9875	0.955882	0.932464
1060	0.974359	0.847826	1	0.955882	0.932526
1070	0.974359	0.891304	0.975	0.955882	0.932307
1080	0.974359	0.891304	0.9875	0.960784	0.939842
1090	0.974359	0.869565	0.9875	0.955882	0.932285
1100	0.974359	0.891304	0.9875	0.960784	0.939842
1110	0.974359	0.847826	0.9875	0.95098	0.925136
1120	0.974359	0.891304	1	0.965686	0.947278
1130	0.974359	0.847826	0.9875	0.95098	0.925136
1140	0.987179	0.869565	1	0.965686	0.947732
1150	0.987179	0.869565	1	0.965686	0.947732
1160	0.974359	0.869565	0.975	0.95098	0.924871
1170	0.987179	0.869565	0.9875	0.960784	0.940345
1180	0.974359	0.826087	0.9875	0.946078	0.917608
1190	0.974359	0.826087	1	0.95098	0.925045
1200	0.974359	0.847826	1	0.955882	0.932381
1210	0.974359	0.847826	1	0.955882	0.932526
1220	0.974359	0.804348	0.9875	0.941176	0.910342
1230	0.974359	0.847826	0.9875	0.95098	0.925136
1240	0.974359	0.847826	1	0.955882	0.932381
1250	0.974359	0.891304	0.975	0.955882	0.932474
1260	0.987179	0.869565	1	0.965686	0.947587
1270	0.974359	0.891304	0.9875	0.960784	0.939842
1280	0.974359	0.869565	0.9875	0.955882	0.932464
1290	0.974359	0.869565	1	0.960784	0.939877
1300	0.974359	0.869565	1	0.960784	0.939877
1310	0.974359	0.869565	0.9875	0.955882	0.932261
1320	0.987179	0.891304	0.9875	0.965686	0.947649
1330	0.987179	0.913043	1	0.97549	0.962439
1340	0.974359	0.869565	1	0.960784	0.939767
1350	0.974359	0.891304	0.9875	0.960784	0.939842
1360	0.974359	0.847826	0.9875	0.95098	0.925136
1370	0.974359	0.891304	0.9875	0.960784	0.939842
1380	0.987179	0.891304	1	0.970588	0.95495
1390	0.974359	0.847826	0.9875	0.95098	0.924922
1400	0.974359	0.869565	0.9875	0.955882	0.932464
1410	0.974359	0.891304	0.9875	0.960784	0.939842
1420	0.974359	0.869565	0.9875	0.955882	0.932464
1430	0.974359	0.891304	0.975	0.955882	0.932307
1440	0.974359	0.869565	1	0.960784	0.939877
1450	0.987179	0.869565	0.975	0.955882	0.93274
1460	0.974359	0.847826	0.9875	0.95098	0.925136
1470	0.974359	0.869565	0.9875	0.955882	0.932464
1480	0.974359	0.847826	0.9875	0.95098	0.924922
1490	0.974359	0.847826	0.9875	0.95098	0.924922
1500	0.974359	0.891304	0.9875	0.960784	0.939842
1510	0.974359	0.869565	0.9875	0.955882	0.932464
1520	0.974359	0.869565	0.975	0.95098	0.925119
1530	0.974359	0.891304	0.9875	0.960784	0.939842
1540	0.974359	0.869565	0.9875	0.955882	0.932464
1550	0.974359	0.891304	0.9875	0.960784	0.939842
1560	0.974359	0.891304	0.975	0.955882	0.932307
1570	0.974359	0.847826	0.9875	0.95098	0.925136
1580	0.974359	0.869565	0.9875	0.955882	0.932464
1590	0.974359	0.847826	0.9875	0.95098	0.924922
1600	0.974359	0.869565	0.9875	0.955882	0.932464
1610	0.974359	0.847826	0.9875	0.95098	0.925136
1620	0.974359	0.891304	0.9875	0.960784	0.939842
1630	0.974359	0.891304	1	0.965686	0.947278
1640	0.974359	0.869565	0.975	0.95098	0.924871
1650	0.974359	0.891304	0.9875	0.960784	0.939842
1660	0.974359	0.869565	0.9875	0.955882	0.932464
1670	0.974359	0.869565	0.9875	0.955882	0.932464
1680	0.974359	0.869565	0.9875	0.955882	0.932464
1690	0.974359	0.847826	1	0.955882	0.932526
1700	0.974359	0.869565	0.9875	0.955882	0.932464
1710	0.974359	0.847826	0.9875	0.95098	0.925136
1720	0.974359	0.826087	0.9875	0.946078	0.917608
1730	0.974359	0.847826	1	0.955882	0.932526
1740	0.987179	0.891304	0.9875	0.965686	0.947649
1750	0.974359	0.847826	0.975	0.946078	0.917531
1760	0.987179	0.847826	0.9875	0.955882	0.93309
1770	0.974359	0.869565	0.9875	0.955882	0.932464
1780	0.974359	0.891304	0.9875	0.960784	0.939842
1790	0.974359	0.891304	0.975	0.955882	0.932307
1800	0.974359	0.847826	0.9875	0.95098	0.925136
1810	0.974359	0.891304	0.9875	0.960784	0.939842
1820	0.974359	0.891304	0.9875	0.960784	0.939697
1830	0.974359	0.847826	1	0.955882	0.932526
1840	0.974359	0.869565	1	0.960784	0.939877
1850	0.987179	0.869565	1	0.965686	0.947732
1860	0.987179	0.869565	0.9875	0.960784	0.940345
1870	0.974359	0.869565	0.9875	0.955882	0.932464
1880	0.974359	0.847826	0.9875	0.95098	0.925136
1890	0.974359	0.869565	0.9875	0.955882	0.932464
1900	0.974359	0.869565	0.9875	0.955882	0.932261
1910	0.974359	0.869565	0.975	0.95098	0.924892
1920	0.987179	0.869565	0.9875	0.960784	0.940345
1930	0.974359	0.847826	0.9875	0.95098	0.924922
1940	0.974359	0.826087	0.9875	0.946078	0.917608
1950	0.974359	0.869565	0.9875	0.955882	0.932464
1960	0.974359	0.869565	0.9875	0.955882	0.932464
1970	0.987179	0.847826	1	0.960784	0.940455
1980	0.974359	0.891304	0.9875	0.960784	0.939842
1990	0.974359	0.891304	0.9875	0.960784	0.939842
2000	0.974359	0.891304	0.9875	0.960784	0.939842
2010	0.974359	0.869565	0.9875	0.955882	0.932464
2020	0.974359	0.847826	0.9875	0.95098	0.925136
2030	0.974359	0.847826	0.9875	0.95098	0.925136
2040	0.974359	0.869565	1	0.960784	0.939877
2050	0.974359	0.869565	0.9875	0.955882	0.932464
2060	0.974359	0.869565	0.9875	0.955882	0.932261
2070	0.974359	0.869565	0.9625	0.946078	0.917589
2080	0.974359	0.847826	0.9875	0.95098	0.925136
2090	0.987179	0.847826	0.975	0.95098	0.925419
2100	0.974359	0.869565	0.9875	0.955882	0.932261
2110	0.974359	0.826087	0.9875	0.946078	0.917608
2120	0.974359	0.913043	0.9875	0.965686	0.94727
2130	0.974359	0.826087	0.9625	0.936275	0.9026
2140	0.974359	0.847826	0.9875	0.95098	0.924922
2150	0.974359	0.869565	0.9875	0.955882	0.932464
2160	0.974359	0.891304	0.9875	0.960784	0.939842
2170	0.974359	0.891304	0.9875	0.960784	0.939842
2180	0.974359	0.869565	0.9875	0.955882	0.932464
2190	0.974359	0.869565	0.9875	0.955882	0.932464
2200	0.974359	0.869565	0.9875	0.955882	0.932464
2210	0.974359	0.869565	0.95	0.941176	0.910016
2220	0.974359	0.847826	0.9875	0.95098	0.924871
2230	0.974359	0.869565	0.9875	0.955882	0.932464
2240	0.974359	0.847826	0.975	0.946078	0.917531
2250	0.974359	0.869565	0.9875	0.955882	0.932464
2260	0.974359	0.869565	0.9875	0.955882	0.932464
2270	0.974359	0.847826	0.9875	0.95098	0.925136
2280	0.987179	0.847826	0.9875	0.955882	0.93309
2290	0.974359	0.847826	0.9875	0.95098	0.924922
2300	0.974359	0.869565	0.9875	0.955882	0.932464
2310	0.974359	0.826087	1	0.95098	0.925224
2320	0.974359	0.869565	1	0.960784	0.939877
2330	0.974359	0.847826	0.9875	0.95098	0.924922
2340	0.974359	0.869565	0.9875	0.955882	0.932464
2350	0.974359	0.847826	0.9875	0.95098	0.925136
2360	0.974359	0.869565	0.9875	0.955882	0.932464
2370	0.974359	0.826087	0.9875	0.946078	0.917856
2380	0.974359	0.847826	0.9875	0.95098	0.925136
2390	0.974359	0.869565	0.975	0.95098	0.924892
2400	0.974359	0.869565	1	0.960784	0.939877
2410	0.974359	0.869565	0.9875	0.955882	0.932464
2420	0.987179	0.891304	0.9875	0.965686	0.947649
2430	0.974359	0.869565	0.9875	0.955882	0.932464
2440	0.974359	0.869565	0.9875	0.955882	0.932285
2450	0.974359	0.891304	0.9875	0.960784	0.9397
2460	0.974359	0.847826	0.975	0.946078	0.917525
2470	0.974359	0.847826	0.9875	0.95098	0.925136
2480	0.987179	0.891304	0.975	0.960784	0.940307
2490	0.974359	0.891304	0.9875	0.960784	0.939842
2500	0.974359	0.869565	0.9875	0.955882	0.932464
2510	0.974359	0.891304	1	0.965686	0.947278
2520	0.974359	0.869565	0.975	0.95098	0.924679
2530	0.974359	0.869565	0.9875	0.955882	0.932464
2540	0.974359	0.869565	1	0.960784	0.939877
2550	0.974359	0.891304	0.9875	0.960784	0.939842
2560	0.974359	0.869565	0.9875	0.955882	0.932464
2570	0.974359	0.869565	0.9875	0.955882	0.932464
2580	0.974359	0.869565	0.9875	0.955882	0.932464
2590	0.974359	0.869565	0.9875	0.955882	0.932464
2600	0.974359	0.891304	0.975	0.955882	0.932307
2610	0.987179	0.869565	0.9875	0.960784	0.940129
2620	0.974359	0.847826	1	0.955882	0.932526
2630	0.974359	0.847826	0.9875	0.95098	0.925136
2640	0.974359	0.869565	1	0.960784	0.939877
2650	0.974359	0.891304	0.975	0.955882	0.932474
2660	0.974359	0.869565	0.9875	0.955882	0.932464
2670	0.974359	0.869565	1	0.960784	0.939877
2680	0.974359	0.891304	0.9875	0.960784	0.939842
2690	0.987179	0.891304	0.9875	0.965686	0.947649
2700	0.974359	0.869565	1	0.960784	0.939877
2710	0.974359	0.847826	0.9875	0.95098	0.925136
2720	0.974359	0.869565	0.9875	0.955882	0.932464
2730	0.974359	0.891304	0.9875	0.960784	0.939842
2740	0.974359	0.869565	0.9875	0.955882	0.932464
2750	0.974359	0.869565	0.9875	0.955882	0.932464
2760	0.961538	0.847826	1	0.95098	0.924693
2770	0.974359	0.847826	0.9875	0.95098	0.925136
2780	0.974359	0.869565	1	0.960784	0.939877
2790	0.974359	0.869565	0.9875	0.955882	0.932464
2800	0.974359	0.891304	1	0.965686	0.947278
2810	0.974359	0.826087	0.975	0.941176	0.910239
2820	0.974359	0.847826	0.9875	0.95098	0.924871
2830	0.974359	0.891304	0.9875	0.960784	0.939842
2840	0.974359	0.869565	0.9875	0.955882	0.932464
2850	0.974359	0.847826	0.975	0.946078	0.917813
2860	0.974359	0.891304	0.9875	0.960784	0.939842
2870	0.974359	0.869565	0.975	0.95098	0.924892
2880	0.974359	0.869565	0.9875	0.955882	0.932464
2890	0.974359	0.869565	0.9875	0.955882	0.932285
2900	0.974359	0.847826	0.9875	0.95098	0.924922
2910	0.974359	0.847826	0.975	0.946078	0.917525
2920	0.974359	0.869565	0.9875	0.955882	0.932464
2930	0.974359	0.891304	0.9875	0.960784	0.939842
2940	0.974359	0.869565	0.975	0.95098	0.924892
2950	0.987179	0.869565	1	0.965686	0.947732
2960	0.987179	0.847826	0.9875	0.955882	0.93309
2970	0.974359	0.869565	0.9875	0.955882	0.932464
2980	0.987179	0.847826	1	0.960784	0.940455
2990	0.974359	0.869565	1	0.960784	0.939877
3000	0.974359	0.869565	0.9875	0.955882	0.932464
3010	0.974359	0.847826	0.9875	0.95098	0.925136
3020	0.974359	0.847826	0.9875	0.95098	0.925136
3030	0.974359	0.847826	0.9875	0.95098	0.925136
3040	0.974359	0.826087	0.975	0.941176	0.909927
3050	0.974359	0.891304	0.9875	0.960784	0.939842
3060	0.974359	0.869565	0.975	0.95098	0.924892
3070	0.974359	0.847826	0.9875	0.95098	0.925136
3080	0.974359	0.869565	0.9875	0.955882	0.932464
3090	0.974359	0.891304	1	0.965686	0.947278
3100	0.974359	0.891304	0.9875	0.960784	0.939842
3110	0.974359	0.847826	0.9875	0.95098	0.925136
3120	0.974359	0.891304	0.975	0.955882	0.932307
3130	0.974359	0.847826	0.9875	0.95098	0.925136
3140	0.974359	0.847826	0.9875	0.95098	0.924871
3150	0.987179	0.891304	0.9875	0.965686	0.947649
3160	0.974359	0.847826	0.9875	0.95098	0.925136
3170	0.974359	0.891304	0.9875	0.960784	0.939842
3180	0.974359	0.869565	0.9875	0.955882	0.932464
3190	0.974359	0.847826	0.9875	0.95098	0.925136
3200	0.974359	0.869565	0.9875	0.955882	0.932464
3210	0.974359	0.847826	0.9875	0.95098	0.925136
3220	0.974359	0.847826	0.9875	0.95098	0.925136
3230	0.961538	0.869565	0.9875	0.95098	0.924679
3240	0.987179	0.869565	0.975	0.955882	0.933025
3250	0.974359	0.869565	0.9875	0.955882	0.932261
3260	0.974359	0.847826	0.9875	0.95098	0.925136
3270	0.974359	0.869565	0.9875	0.955882	0.932464
3280	0.974359	0.869565	0.9875	0.955882	0.932464
3290	0.974359	0.891304	0.9875	0.960784	0.939842
3300	0.974359	0.891304	0.975	0.955882	0.932474
3310	0.974359	0.869565	0.975	0.95098	0.924871
3320	0.974359	0.869565	0.9875	0.955882	0.932261
3330	0.974359	0.869565	0.9875	0.955882	0.932464
3340	0.974359	0.847826	0.9875	0.95098	0.925136
3350	0.974359	0.913043	0.9875	0.965686	0.94727
3360	0.974359	0.891304	0.9875	0.960784	0.939842
3370	0.974359	0.847826	0.9625	0.941176	0.910005
3380	0.974359	0.869565	0.9875	0.955882	0.932464
3390	0.974359	0.891304	1	0.965686	0.947278
3400	0.974359	0.869565	0.9875	0.955882	0.932464
3410	0.974359	0.847826	0.9875	0.95098	0.925136
3420	0.974359	0.826087	0.9875	0.946078	0.917856
3430	0.974359	0.826087	0.9875	0.946078	0.917608
3440	0.987179	0.891304	0.9625	0.955882	0.932757
3450	0.987179	0.826087	0.9875	0.95098	0.925599
3460	0.987179	0.869565	0.9875	0.960784	0.940345
3470	0.987179	0.847826	0.9875	0.955882	0.93309
3480	0.974359	0.891304	0.9875	0.960784	0.939842
3490	0.974359	0.891304	0.975	0.955882	0.932307
3500	0.974359	0.869565	1	0.960784	0.939877
3510	0.974359	0.869565	0.975	0.95098	0.925119
3520	0.974359	0.869565	0.9625	0.946078	0.91784
3530	0.987179	0.869565	0.9875	0.960784	0.940345
3540	0.974359	0.847826	0.9875	0.95098	0.924871
3550	0.974359	0.847826	0.975	0.946078	0.917525
3560	0.974359	0.869565	0.9875	0.955882	0.932464
3570	0.974359	0.869565	0.9875	0.955882	0.932464
3580	0.974359	0.847826	0.9875	0.95098	0.925136
3590	0.987179	0.869565	1	0.965686	0.947732
3600	0.974359	0.869565	0.975	0.95098	0.925119
3610	0.974359	0.847826	0.9625	0.941176	0.910244
3620	0.987179	0.869565	1	0.965686	0.947732
3630	0.987179	0.869565	0.975	0.955882	0.933025
3640	0.987179	0.847826	0.9875	0.955882	0.93284
3650	0.987179	0.826087	0.9875	0.95098	0.925884
3660	0.974359	0.869565	0.9875	0.955882	0.932464
3670	0.974359	0.869565	0.9875	0.955882	0.932464
3680	0.974359	0.869565	0.9875	0.955882	0.932464
3690	0.974359	0.869565	0.9875	0.955882	0.932261
3700	0.987179	0.847826	0.975	0.95098	0.925792
3710	0.974359	0.891304	0.975	0.955882	0.932307
3720	0.974359	0.869565	0.9875	0.955882	0.932464
3730	0.974359	0.847826	0.9875	0.95098	0.925136
3740	0.987179	0.869565	0.9875	0.960784	0.940345
3750	0.987179	0.869565	0.9875	0.960784	0.940345
3760	0.974359	0.869565	1	0.960784	0.939877
3770	0.974359	0.891304	0.9875	0.960784	0.939842
3780	0.974359	0.826087	0.975	0.941176	0.909927
3790	0.974359	0.891304	1	0.965686	0.947278
3800	0.987179	0.869565	0.9875	0.960784	0.940129
3810	0.987179	0.869565	0.975	0.955882	0.933025
3820	0.974359	0.826087	0.9875	0.946078	0.917608
3830	0.974359	0.826087	1	0.95098	0.925224
3840	0.974359	0.869565	0.9875	0.955882	0.932464
3850	0.974359	0.847826	0.9875	0.95098	0.924871
3860	0.974359	0.869565	0.9875	0.955882	0.932464
3870	0.974359	0.891304	0.975	0.955882	0.932474
3880	0.974359	0.847826	0.9875	0.95098	0.925136
3890	0.987179	0.847826	0.9875	0.955882	0.93309
3900	0.987179	0.891304	1	0.970588	0.95506
3910	0.974359	0.847826	0.9625	0.941176	0.910005
3920	0.974359	0.891304	0.975	0.955882	0.932307
3930	0.974359	0.826087	0.9625	0.936275	0.902946
3940	0.974359	0.847826	0.975	0.946078	0.917813
3950	0.987179	0.847826	1	0.960784	0.940455
3960	0.974359	0.847826	0.9875	0.95098	0.925136
3970	0.974359	0.869565	0.9875	0.955882	0.932464
3980	0.974359	0.869565	0.9875	0.955882	0.932464
3990	0.987179	0.826087	0.9875	0.95098	0.925884
4000	0.974359	0.891304	0.9625	0.95098	0.924982
4010	0.974359	0.869565	0.975	0.95098	0.925119
4020	0.987179	0.847826	0.9875	0.955882	0.93284
4030	0.974359	0.891304	1	0.965686	0.947278
4040	0.987179	0.869565	0.9875	0.960784	0.940345
4050	0.974359	0.869565	0.9875	0.955882	0.932261
4060	0.974359	0.891304	1	0.965686	0.947278
4070	0.987179	0.891304	0.9875	0.965686	0.947649
4080	0.974359	0.847826	0.9875	0.95098	0.925136
4090	0.974359	0.826087	0.9875	0.946078	0.917608
4100	0.974359	0.869565	0.9875	0.955882	0.932464
4110	0.974359	0.847826	0.9875	0.95098	0.925136
4120	0.974359	0.847826	1	0.955882	0.932381
4130	0.974359	0.869565	0.975	0.95098	0.924892
4140	0.987179	0.847826	0.975	0.95098	0.925419
4150	0.987179	0.869565	0.9875	0.960784	0.940345
4160	0.974359	0.847826	0.9875	0.95098	0.925136
4170	0.974359	0.869565	0.975	0.95098	0.924892
4180	0.974359	0.869565	0.9625	0.946078	0.917589
4190	0.974359	0.826087	0.975	0.941176	0.910239
4200	0.974359	0.847826	0.975	0.946078	0.917525
4210	0.974359	0.891304	0.975	0.955882	0.932261
4220	0.974359	0.891304	0.9875	0.960784	0.939842
4230	0.987179	0.869565	0.975	0.955882	0.933025
4240	0.974359	0.847826	0.9875	0.95098	0.924871
4250	0.974359	0.847826	0.9875	0.95098	0.925136
4260	0.987179	0.847826	0.975	0.95098	0.925419
4270	0.974359	0.891304	0.975	0.955882	0.932307
4280	0.974359	0.869565	0.9875	0.955882	0.932285
4290	0.974359	0.869565	0.975	0.95098	0.924892
4300	0.974359	0.869565	0.9625	0.946078	0.917589
4310	0.974359	0.847826	0.9875	0.95098	0.925136
4320	0.974359	0.826087	0.975	0.941176	0.909927
4330	0.974359	0.869565	0.9875	0.955882	0.932261
4340	0.974359	0.847826	1	0.955882	0.932526
4350	0.987179	0.847826	0.9875	0.955882	0.93284
4360	0.987179	0.869565	1	0.965686	0.947587
4370	0.987179	0.869565	0.975	0.955882	0.933025
4380	0.974359	0.826087	0.975	0.941176	0.910206
4390	0.974359	0.869565	0.9875	0.955882	0.932464
4400	0.974359	0.869565	0.975	0.95098	0.925119
4410	0.974359	0.847826	1	0.955882	0.932526
4420	0.974359	0.869565	0.975	0.95098	0.924892
4430	0.974359	0.826087	1	0.95098	0.925224
4440	0.987179	0.847826	0.9875	0.955882	0.93309
4450	0.987179	0.847826	0.9875	0.955882	0.93309
4460	0.974359	0.847826	1	0.955882	0.932526
4470	0.974359	0.847826	0.975	0.946078	0.917525
4480	0.974359	0.804348	0.975	0.936275	0.902934
4490	0.974359	0.847826	0.9875	0.95098	0.925136
4500	0.974359	0.847826	0.9875	0.95098	0.925136
4510	0.961538	0.869565	0.9875	0.95098	0.924679
4520	0.974359	0.826087	1	0.95098	0.925224
4530	0.974359	0.847826	0.9875	0.95098	0.925136
4540	0.974359	0.826087	0.975	0.941176	0.910206
4550	0.987179	0.869565	0.9875	0.960784	0.940345
4560	0.987179	0.847826	0.9875	0.955882	0.93309
4570	0.974359	0.869565	0.9875	0.955882	0.932464
4580	0.974359	0.869565	1	0.960784	0.939877
4590	0.974359	0.891304	1	0.965686	0.947278
4600	0.987179	0.869565	0.9625	0.95098	0.925436
4610	0.974359	0.869565	0.975	0.95098	0.924892
4620	0.974359	0.869565	0.9875	0.955882	0.932464
4630	0.987179	0.847826	0.975	0.95098	0.925792
4640	0.974359	0.847826	0.975	0.946078	0.917279
4650	0.987179	0.847826	0.9875	0.955882	0.93309
4660	0.974359	0.869565	0.975	0.95098	0.925119
4670	0.974359	0.891304	0.9875	0.960784	0.939842
4680	0.974359	0.891304	0.9875	0.960784	0.939842
4690	0.961538	0.891304	1	0.960784	0.93959
4700	0.987179	0.847826	1	0.960784	0.940455
4710	0.974359	0.869565	0.9875	0.955882	0.932464
4720	0.974359	0.869565	0.9625	0.946078	0.917589
4730	0.961538	0.847826	0.9875	0.946078	0.917102
4740	0.961538	0.891304	0.975	0.95098	0.924736
4750	0.974359	0.869565	0.975	0.95098	0.925119
4760	0.974359	0.869565	0.975	0.95098	0.925119
4770	0.974359	0.891304	0.9875	0.960784	0.939842
4780	0.974359	0.869565	0.9625	0.946078	0.917589
4790	0.974359	0.847826	0.975	0.946078	0.917813
4800	0.974359	0.847826	1	0.955882	0.932526
4810	0.987179	0.869565	0.9875	0.960784	0.940345
4820	0.974359	0.847826	1	0.955882	0.932526
4830	0.974359	0.869565	0.9875	0.955882	0.932464
4840	0.974359	0.869565	0.9875	0.955882	0.932464
4850	0.974359	0.826087	0.975	0.941176	0.910553
4860	0.987179	0.869565	0.975	0.955882	0.933025
4870	0.987179	0.847826	0.9875	0.955882	0.93284
4880	0.987179	0.847826	0.9875	0.955882	0.93284
4890	0.974359	0.869565	0.975	0.95098	0.924892
4900	0.961538	0.869565	0.9875	0.95098	0.924693
4910	0.987179	0.847826	0.9875	0.955882	0.93309
4920	0.987179	0.847826	0.9875	0.955882	0.93309
4930	0.987179	0.869565	0.975	0.955882	0.932713
4940	0.987179	0.869565	0.975	0.955882	0.933025
4950	0.974359	0.891304	0.9875	0.960784	0.939842
4960	0.987179	0.869565	0.9875	0.960784	0.940345
4970	0.974359	0.847826	0.975	0.946078	0.917813
4980	0.974359	0.847826	0.975	0.946078	0.917525
4990	0.974359	0.847826	0.9875	0.95098	0.925136
5000	0.974359	0.826087	0.9875	0.946078	0.917856
5010	0.974359	0.847826	0.9875	0.95098	0.925136
5020	0.974359	0.826087	0.9875	0.946078	0.917856
5030	0.974359	0.869565	0.9875	0.955882	0.932464
5040	0.974359	0.869565	0.975	0.95098	0.925119
5050	0.987179	0.869565	1	0.965686	0.947732
5060	0.987179	0.847826	0.9875	0.955882	0.93309
5070	0.987179	0.869565	1	0.965686	0.947732
5080	0.987179	0.891304	0.975	0.960784	0.940307
5090	0.987179	0.869565	0.975	0.955882	0.933025
5100	0.987179	0.869565	0.9875	0.960784	0.940345
5110	0.974359	0.847826	0.975	0.946078	0.917813
5120	0.987179	0.847826	0.975	0.95098	0.925792
5130	0.974359	0.869565	0.9875	0.955882	0.932464
5140	0.987179	0.847826	1	0.960784	0.940455
5150	0.987179	0.826087	0.9875	0.95098	0.925884
5160	0.974359	0.804348	0.9875	0.941176	0.910342
5170	0.987179	0.826087	0.9625	0.941176	0.910553
5180	0.974359	0.891304	0.975	0.955882	0.932474
5190	0.961538	0.847826	0.9875	0.946078	0.917102
5200	0.974359	0.891304	0.9875	0.960784	0.939842
5210	0.987179	0.847826	1	0.960784	0.940455
5220	0.987179	0.869565	0.9625	0.95098	0.925173
5230	0.974359	0.847826	0.9875	0.95098	0.925136
5240	0.974359	0.826087	0.9625	0.936275	0.9026
5250	0.987179	0.891304	0.9875	0.965686	0.947649
5260	0.974359	0.847826	0.975	0.946078	0.917813
5270	0.974359	0.804348	0.975	0.936275	0.902622
5280	0.961538	0.847826	0.9875	0.946078	0.917319
5290	0.987179	0.826087	0.975	0.946078	0.918173
5300	0.974359	0.847826	0.9625	0.941176	0.910244
5310	0.974359	0.869565	0.9625	0.946078	0.917589
5320	0.974359	0.869565	0.975	0.95098	0.925119
5330	0.974359	0.869565	0.975	0.95098	0.925119
5340	0.961538	0.847826	1	0.95098	0.924693
5350	0.974359	0.847826	0.9875	0.95098	0.925136
5360	0.987179	0.826087	0.9875	0.95098	0.925599
5370	0.987179	0.869565	0.9875	0.960784	0.940056
5380	0.974359	0.891304	0.9875	0.960784	0.939842
5390	0.987179	0.847826	0.9625	0.946078	0.917813
5400	0.974359	0.847826	0.9875	0.95098	0.925136
5410	0.974359	0.869565	0.9875	0.955882	0.932464
5420	0.974359	0.847826	1	0.955882	0.932526
5430	0.987179	0.804348	0.9875	0.946078	0.918725
5440	0.987179	0.847826	0.9875	0.955882	0.93309
5450	0.974359	0.869565	0.9875	0.955882	0.932464
5460	0.987179	0.847826	0.975	0.95098	0.925792
5470	0.974359	0.847826	0.9875	0.95098	0.925136
5480	0.974359	0.869565	0.9875	0.955882	0.932261
5490	0.974359	0.847826	0.9875	0.95098	0.925136
5500	0.987179	0.826087	0.9875	0.95098	0.925884
5510	0.987179	0.869565	0.9625	0.95098	0.925436
5520	0.974359	0.869565	0.975	0.95098	0.924892
5530	0.974359	0.869565	0.9625	0.946078	0.917589
5540	0.987179	0.891304	0.9875	0.965686	0.947649
5550	0.987179	0.869565	0.9875	0.960784	0.940345
5560	0.987179	0.804348	0.9875	0.946078	0.918253
5570	0.974359	0.826087	1	0.95098	0.925224
5580	0.974359	0.847826	0.9875	0.95098	0.925136
5590	0.987179	0.847826	0.9875	0.955882	0.93309
5600	0.974359	0.847826	1	0.955882	0.932526
5610	0.961538	0.847826	0.9875	0.946078	0.917279
5620	0.974359	0.826087	0.975	0.941176	0.910206
5630	0.974359	0.869565	0.9875	0.955882	0.932464
5640	0.987179	0.869565	0.975	0.955882	0.93274
5650	0.987179	0.826087	0.975	0.946078	0.918173
5660	0.974359	0.826087	0.9875	0.946078	0.917856
5670	0.974359	0.869565	0.975	0.95098	0.924892
5680	0.987179	0.847826	1	0.960784	0.940455
5690	0.974359	0.826087	0.9875	0.946078	0.917856
5700	0.987179	0.826087	0.975	0.946078	0.918173
5710	0.974359	0.804348	0.9875	0.941176	0.910342
5720	0.987179	0.847826	0.9875	0.955882	0.93274
5730	0.987179	0.847826	0.9875	0.955882	0.93309
5740	0.987179	0.847826	0.9875	0.955882	0.93309
5750	0.987179	0.869565	0.9875	0.960784	0.940345
5760	0.974359	0.869565	1	0.960784	0.939877
5770	0.987179	0.826087	0.9875	0.95098	0.925884
5780	0.974359	0.869565	0.9875	0.955882	0.932464
5790	0.987179	0.869565	0.9875	0.960784	0.940345
5800	0.974359	0.869565	0.9875	0.955882	0.932464
5810	0.974359	0.847826	1	0.955882	0.932381
5820	0.987179	0.891304	1	0.970588	0.95506
5830	0.974359	0.869565	0.975	0.95098	0.925119
5840	0.974359	0.891304	1	0.965686	0.947278
5850	0.974359	0.826087	0.9875	0.946078	0.917608
5860	0.987179	0.869565	0.975	0.955882	0.932713
5870	0.987179	0.847826	0.9875	0.955882	0.93309
5880	0.974359	0.869565	0.975	0.95098	0.924892
5890	0.974359	0.847826	0.9875	0.95098	0.925136
5900	0.987179	0.869565	1	0.965686	0.947732
5910	0.974359	0.847826	0.9625	0.941176	0.910005
5920	0.987179	0.826087	0.975	0.946078	0.917608
5930	0.987179	0.847826	0.975	0.95098	0.925792
5940	0.974359	0.891304	0.9875	0.960784	0.9397
5950	0.987179	0.891304	1	0.970588	0.95506
5960	0.974359	0.847826	0.9875	0.95098	0.925136
5970	0.974359	0.826087	0.975	0.941176	0.910206
5980	0.974359	0.847826	1	0.955882	0.932526
5990	0.974359	0.869565	0.9625	0.946078	0.917589
6000	0.974359	0.847826	0.9875	0.95098	0.925136
6010	0.974359	0.891304	0.9625	0.95098	0.925173
6020	0.974359	0.869565	0.975	0.95098	0.924892
6030	0.987179	0.847826	0.9875	0.955882	0.93309
6040	0.961538	0.847826	0.9875	0.946078	0.917102
6050	0.974359	0.891304	0.975	0.955882	0.932474
6060	0.987179	0.847826	0.9875	0.955882	0.93309
6070	0.974359	0.826087	0.975	0.941176	0.910206
6080	0.987179	0.847826	0.9625	0.946078	0.918163
6090	0.974359	0.847826	0.9875	0.95098	0.925136
6100	0.974359	0.847826	0.9875	0.95098	0.925136
6110	0.974359	0.847826	0.9875	0.95098	0.925136
6120	0.987179	0.869565	0.95	0.946078	0.918224
6130	0.974359	0.869565	0.9875	0.955882	0.932464
6140	0.974359	0.869565	0.9875	0.955882	0.932464
6150	0.961538	0.847826	0.975	0.941176	0.909927
6160	0.987179	0.826087	1	0.955882	0.933227
6170	0.974359	0.847826	0.975	0.946078	0.917813
6180	0.974359	0.847826	0.9875	0.95098	0.924871
6190	0.987179	0.847826	0.975	0.95098	0.925792
6200	0.974359	0.869565	0.9875	0.955882	0.932464
6210	0.974359	0.826087	0.975	0.941176	0.909927
6220	0.974359	0.847826	0.9875	0.95098	0.925136
6230	0.974359	0.804348	0.975	0.936275	0.902622
6240	0.987179	0.847826	0.9625	0.946078	0.918163
6250	0.974359	0.826087	0.9875	0.946078	0.917856
6260	0.987179	0.826087	0.9875	0.95098	0.925884
6270	0.987179	0.847826	0.975	0.95098	0.925419
6280	0.987179	0.847826	0.9875	0.955882	0.93284
6290	0.987179	0.869565	0.9875	0.960784	0.940345
6300	0.961538	0.847826	1	0.95098	0.924778
6310	0.974359	0.847826	0.9875	0.95098	0.924922
6320	0.987179	0.847826	0.975	0.95098	0.925792
6330	0.987179	0.804348	0.9875	0.946078	0.918725
6340	0.974359	0.847826	0.9875	0.95098	0.925136
6350	0.961538	0.847826	1	0.95098	0.924778
6360	0.974359	0.891304	0.9875	0.960784	0.939842
6370	0.987179	0.826087	1	0.955882	0.933227
6380	0.974359	0.847826	0.9875	0.95098	0.925136
6390	0.987179	0.869565	0.9875	0.960784	0.940345
6400	0.974359	0.826087	0.9875	0.946078	0.917608
6410	0.987179	0.913043	0.975	0.965686	0.947639
6420	1	0.847826	0.9875	0.960784	0.940856
6430	0.974359	0.782609	0.975	0.931373	0.896173
6440	0.987179	0.826087	0.975	0.946078	0.918253
6450	0.974359	0.847826	0.9875	0.95098	0.925136
6460	0.987179	0.804348	0.9875	0.946078	0.918725
6470	0.974359	0.869565	0.975	0.95098	0.925119
6480	0.987179	0.869565	0.975	0.955882	0.932713
6490	0.987179	0.847826	0.9875	0.955882	0.93309
6500	0.974359	0.847826	0.975	0.946078	0.917813
6510	0.974359	0.826087	0.9625	0.936275	0.902648
6520	0.987179	0.826087	1	0.955882	0.933012
6530	0.987179	0.891304	0.975	0.960784	0.940056
6540	0.974359	0.847826	0.975	0.946078	0.917525
6550	0.987179	0.869565	0.975	0.955882	0.933025
6560	0.974359	0.847826	0.975	0.946078	0.917525
6570	0.974359	0.826087	0.975	0.941176	0.910239
6580	0.974359	0.913043	0.975	0.960784	0.939773
6590	0.974359	0.869565	1	0.960784	0.939877
6600	0.974359	0.826087	0.9875	0.946078	0.917856
6610	0.974359	0.826087	0.975	0.941176	0.910206
6620	0.987179	0.847826	1	0.960784	0.940455
6630	0.974359	0.869565	0.9875	0.955882	0.932261
6640	0.987179	0.847826	1	0.960784	0.940274
6650	0.987179	0.847826	0.9625	0.946078	0.918163
6660	0.987179	0.847826	0.9875	0.955882	0.93309
6670	0.974359	0.826087	0.975	0.941176	0.910553
6680	0.974359	0.847826	0.975	0.946078	0.917525
6690	0.974359	0.804348	1	0.946078	0.91797
6700	0.987179	0.847826	0.9625	0.946078	0.918163
6710	0.974359	0.847826	0.9875	0.95098	0.925136
6720	0.974359	0.869565	0.975	0.95098	0.925119
6730	0.974359	0.804348	0.9875	0.941176	0.910623
6740	0.987179	0.847826	0.9875	0.955882	0.93309
6750	0.987179	0.847826	0.975	0.95098	0.925792
6760	0.987179	0.891304	0.9875	0.965686	0.947649
6770	0.974359	0.869565	0.9875	0.955882	0.932464
6780	0.974359	0.847826	1	0.955882	0.932381
6790	0.974359	0.847826	1	0.955882	0.932526
6800	0.974359	0.826087	0.9875	0.946078	0.917856
6810	0.974359	0.847826	0.975	0.946078	0.917279
6820	0.987179	0.869565	0.9625	0.95098	0.925772
6830	0.987179	0.891304	0.9875	0.965686	0.947649
6840	0.987179	0.847826	0.9875	0.955882	0.93309
6850	0.974359	0.869565	1	0.960784	0.939877
6860	0.974359	0.826087	0.975	0.941176	0.910553
6870	0.974359	0.847826	0.9875	0.95098	0.925136
6880	0.974359	0.913043	0.9875	0.965686	0.94727
6890	0.974359	0.847826	0.9875	0.95098	0.925136
6900	0.987179	0.847826	0.975	0.95098	0.925473
6910	0.987179	0.847826	0.9875	0.955882	0.93309
6920	0.987179	0.847826	0.975	0.95098	0.925419
6930	0.987179	0.869565	0.975	0.955882	0.932713
6940	0.987179	0.847826	0.975	0.95098	0.925119
6950	0.987179	0.869565	0.975	0.955882	0.932713
6960	0.974359	0.847826	0.975	0.946078	0.917525
6970	0.974359	0.826087	0.975	0.941176	0.910206
6980	0.974359	0.847826	0.975	0.946078	0.917525
6990	0.987179	0.847826	0.9625	0.946078	0.918163
7000	0.987179	0.826087	0.9875	0.95098	0.925884
7010	0.974359	0.869565	0.9625	0.946078	0.917589
7020	0.974359	0.869565	0.9875	0.955882	0.932464
7030	0.987179	0.891304	0.9875	0.965686	0.947649
7040	0.974359	0.869565	0.975	0.95098	0.924892
7050	0.974359	0.847826	0.9625	0.941176	0.910244
7060	0.974359	0.847826	0.975	0.946078	0.917813
7070	0.974359	0.804348	0.9875	0.941176	0.910623
7080	0.974359	0.847826	0.9875	0.95098	0.925136
7090	0.974359	0.847826	1	0.955882	0.932526
7100	0.974359	0.847826	0.9625	0.941176	0.910005
7110	0.987179	0.891304	0.975	0.960784	0.940307
7120	0.987179	0.869565	0.975	0.955882	0.933025
7130	0.987179	0.847826	0.9875	0.955882	0.93309
7140	0.974359	0.826087	0.975	0.941176	0.910206
7150	0.974359	0.826087	0.9875	0.946078	0.917531
7160	0.987179	0.847826	0.9875	0.955882	0.93309
7170	0.974359	0.891304	0.9875	0.960784	0.939842
7180	0.987179	0.847826	0.9625	0.946078	0.918559
7190	0.974359	0.847826	0.975	0.946078	0.917309
7200	0.987179	0.869565	0.9875	0.960784	0.940345
7210	0.987179	0.891304	0.9625	0.955882	0.932757
7220	0.974359	0.891304	0.9875	0.960784	0.939842
7230	0.974359	0.804348	0.975	0.936275	0.902622
7240	0.987179	0.869565	0.9875	0.960784	0.940345
7250	0.987179	0.847826	0.9625	0.946078	0.91784
7260	0.987179	0.847826	0.975	0.95098	0.925419
7270	0.987179	0.891304	0.9875	0.965686	0.947649
7280	0.987179	0.869565	0.975	0.955882	0.933025
7290	0.987179	0.826087	0.9875	0.95098	0.925884
7300	0.961538	0.826087	0.9875	0.941176	0.909993
7310	0.974359	0.847826	0.9875	0.95098	0.924871
7320	0.974359	0.826087	0.9875	0.946078	0.917856
7330	0.974359	0.847826	0.9875	0.95098	0.924778
7340	0.987179	0.869565	0.975	0.955882	0.932713
7350	0.974359	0.847826	0.9875	0.95098	0.925136
7360	0.974359	0.826087	0.9625	0.936275	0.903316
7370	0.974359	0.847826	1	0.955882	0.932526
7380	0.987179	0.826087	0.9625	0.941176	0.910937
7390	0.974359	0.869565	1	0.960784	0.939877
7400	0.974359	0.891304	0.9875	0.960784	0.939842
7410	0.961538	0.826087	0.975	0.936275	0.902622
7420	0.974359	0.826087	0.9875	0.946078	0.917856
7430	0.974359	0.869565	0.9875	0.955882	0.932464
7440	1	0.869565	0.9375	0.946078	0.919072
7450	0.987179	0.826087	0.975	0.946078	0.918606
7460	0.974359	0.826087	0.9875	0.946078	0.917856
7470	0.974359	0.847826	0.9875	0.95098	0.925136
7480	0.987179	0.891304	0.9875	0.965686	0.947649
7490	0.974359	0.847826	1	0.955882	0.932526
7500	0.974359	0.869565	0.975	0.95098	0.925119
7510	0.974359	0.847826	0.975	0.946078	0.917813
7520	0.987179	0.891304	0.975	0.960784	0.940307
7530	0.974359	0.847826	0.975	0.946078	0.917525
7540	0.987179	0.847826	0.95	0.941176	0.910626
7550	0.974359	0.869565	0.9875	0.955882	0.932464
7560	0.974359	0.826087	0.975	0.941176	0.910553
7570	0.974359	0.847826	0.9375	0.931373	0.895873
7580	0.974359	0.847826	0.975	0.946078	0.917813
7590	0.987179	0.847826	0.975	0.95098	0.925419
7600	0.987179	0.869565	0.9375	0.941176	0.911076
7610	0.987179	0.826087	0.9625	0.941176	0.910937
7620	0.974359	0.847826	0.975	0.946078	0.917813
7630	0.961538	0.869565	0.9625	0.941176	0.909727
7640	0.987179	0.804348	0.9875	0.946078	0.918406
7650	0.987179	0.847826	0.9625	0.946078	0.918559
7660	0.974359	0.826087	0.975	0.941176	0.910206
7670	0.974359	0.847826	0.9875	0.95098	0.925136
7680	0.987179	0.869565	0.95	0.946078	0.918163
7690	0.974359	0.782609	0.9875	0.936275	0.903122
7700	0.987179	0.826087	0.9625	0.941176	0.910555
7710	0.987179	0.847826	0.9875	0.955882	0.93309
7720	0.974359	0.869565	0.975	0.95098	0.925119
7730	0.987179	0.826087	0.975	0.946078	0.917856
7740	0.987179	0.826087	0.9875	0.95098	0.925884
7750	0.974359	0.826087	0.975	0.941176	0.910239
7760	0.974359	0.891304	0.9875	0.960784	0.939842
7770	0.987179	0.847826	0.9625	0.946078	0.918559
7780	0.987179	0.826087	0.975	0.946078	0.918606
7790	0.974359	0.869565	0.975	0.95098	0.924892
7800	0.987179	0.847826	0.975	0.95098	0.925792
7810	0.961538	0.869565	0.9875	0.95098	0.924693
7820	0.974359	0.847826	0.95	0.936275	0.903027
7830	0.974359	0.826087	0.9875	0.946078	0.917856
7840	0.987179	0.847826	0.9875	0.955882	0.93309
7850	0.974359	0.869565	0.9625	0.946078	0.91784
7860	0.974359	0.826087	0.9875	0.946078	0.917856
7870	0.974359	0.826087	0.9875	0.946078	0.917856
7880	0.987179	0.869565	0.9875	0.960784	0.940345
7890	0.987179	0.869565	0.9625	0.95098	0.925772
7900	0.974359	0.847826	1	0.955882	0.932526
7910	0.974359	0.847826	0.9875	0.95098	0.924871
7920	0.987179	0.847826	1	0.960784	0.940455
7930	0.974359	0.847826	0.9625	0.941176	0.910005
7940	0.987179	0.847826	0.9875	0.955882	0.93274
7950	0.987179	0.804348	0.9875	0.946078	0.918725
7960	0.987179	0.847826	0.9875	0.955882	0.93274
7970	0.974359	0.869565	0.9875	0.955882	0.932464
7980	0.987179	0.826087	0.9875	0.95098	0.925599
7990	0.987179	0.847826	1	0.960784	0.940455
8000	0.974359	0.847826	0.9875	0.95098	0.924693
8010	0.987179	0.826087	0.9875	0.95098	0.925884
8020	0.987179	0.869565	0.9875	0.960784	0.940345
8030	0.974359	0.847826	0.95	0.936275	0.90336
8040	0.961538	0.869565	0.9875	0.95098	0.924693
8050	0.987179	0.847826	0.9875	0.955882	0.93309
8060	0.987179	0.826087	0.9625	0.941176	0.910553
8070	0.974359	0.847826	0.975	0.946078	0.917525
8080	0.987179	0.847826	0.975	0.95098	0.925792
8090	0.974359	0.847826	0.9625	0.941176	0.910244
8100	0.987179	0.826087	0.9875	0.95098	0.925599
8110	0.974359	0.869565	0.975	0.95098	0.924892
8120	0.961538	0.869565	0.9875	0.95098	0.924693
8130	0.987179	0.847826	0.975	0.95098	0.925792
8140	0.974359	0.847826	0.9625	0.941176	0.910244
8150	0.987179	0.826087	0.975	0.946078	0.918253
8160	0.974359	0.847826	0.9875	0.95098	0.925136
8170	0.974359	0.847826	0.975	0.946078	0.917813
8180	0.974359	0.804348	0.9875	0.941176	0.910623
8190	0.987179	0.847826	0.9875	0.955882	0.93284
8200	0.974359	0.847826	0.975	0.946078	0.917813
8210	0.987179	0.826087	1	0.955882	0.933227
8220	0.974359	0.826087	0.9875	0.946078	0.917856
8230	0.987179	0.826087	0.9625	0.941176	0.910555
8240	0.974359	0.826087	0.975	0.941176	0.910239
8250	0.987179	0.847826	0.9875	0.955882	0.93309
8260	0.974359	0.804348	0.9875	0.941176	0.910623
8270	0.974359	0.782609	0.9875	0.936275	0.903122
8280	0.974359	0.826087	0.975	0.941176	0.910206
8290	0.974359	0.891304	0.975	0.955882	0.932474
8300	0.974359	0.782609	0.9875	0.936275	0.903122
8310	0.974359	0.891304	0.975	0.955882	0.932474
8320	0.974359	0.869565	0.9875	0.955882	0.932464
8330	0.974359	0.847826	0.9625	0.941176	0.910555
8340	0.974359	0.869565	0.9875	0.955882	0.932526
8350	0.987179	0.847826	0.9625	0.946078	0.918163
8360	0.987179	0.869565	0.9625	0.95098	0.925173
8370	0.987179	0.847826	0.975	0.95098	0.925473
8380	0.974359	0.847826	0.975	0.946078	0.917525
8390	0.987179	0.826087	0.9875	0.95098	0.925884
8400	0.974359	0.891304	0.975	0.955882	0.932307
8410	0.987179	0.847826	1	0.960784	0.940455
8420	0.987179	0.847826	1	0.960784	0.940455
8430	0.961538	0.869565	0.975	0.946078	0.917279
8440	0.987179	0.826087	0.9875	0.95098	0.925473
8450	0.974359	0.869565	0.975	0.95098	0.925119
8460	0.987179	0.891304	0.9625	0.955882	0.932757
8470	0.987179	0.826087	0.9875	0.95098	0.925884
8480	0.987179	0.826087	0.975	0.946078	0.918606
8490	0.974359	0.826087	0.975	0.941176	0.910553
8500	0.987179	0.826087	0.975	0.946078	0.918606
8510	0.974359	0.847826	0.9875	0.95098	0.925136
8520	0.987179	0.869565	0.975	0.955882	0.932713
8530	0.987179	0.847826	0.95	0.941176	0.910972
8540	0.987179	0.869565	0.975	0.955882	0.932713
8550	0.974359	0.826087	0.9875	0.946078	0.917856
8560	0.961538	0.847826	0.9875	0.946078	0.917102
8570	0.974359	0.826087	1	0.95098	0.925224
8580	0.961538	0.891304	0.975	0.95098	0.924736
8590	0.987179	0.826087	0.9875	0.95098	0.925884
8600	0.974359	0.826087	0.9875	0.946078	0.917531
8610	0.974359	0.869565	0.9875	0.955882	0.932464
8620	0.974359	0.847826	0.9625	0.941176	0.910005
8630	0.987179	0.869565	0.975	0.955882	0.932713
8640	0.987179	0.869565	0.9875	0.960784	0.940345
8650	0.974359	0.847826	0.975	0.946078	0.917525
8660	0.974359	0.804348	0.95	0.926471	0.888516
8670	0.987179	0.869565	0.9625	0.95098	0.925173
8680	0.974359	0.847826	0.9625	0.941176	0.910244
8690	0.974359	0.869565	0.975	0.95098	0.925119
8700	0.974359	0.869565	0.9875	0.955882	0.932464
8710	0.987179	0.847826	0.975	0.95098	0.925792
8720	0.974359	0.804348	0.9875	0.941176	0.910623
8730	0.974359	0.847826	0.975	0.946078	0.917525
8740	0.974359	0.804348	0.975	0.936275	0.902993
8750	0.974359	0.847826	0.975	0.946078	0.917525
8760	0.974359	0.847826	0.9875	0.95098	0.924778
8770	0.987179	0.826087	0.9875	0.95098	0.925599
8780	0.987179	0.804348	0.9875	0.946078	0.918406
8790	0.987179	0.869565	0.9875	0.960784	0.940345
8800	0.974359	0.869565	0.975	0.95098	0.925119
8810	0.987179	0.847826	0.9875	0.955882	0.93284
8820	0.987179	0.826087	1	0.955882	0.933012
8830	0.987179	0.869565	0.9625	0.95098	0.925772
8840	0.987179	0.847826	0.9625	0.946078	0.918559
8850	0.974359	0.847826	0.9875	0.95098	0.925136
8860	0.974359	0.826087	0.975	0.941176	0.910206
8870	0.987179	0.847826	0.9875	0.955882	0.93309
8880	0.987179	0.826087	0.975	0.946078	0.918606
8890	0.974359	0.826087	0.975	0.941176	0.910206
8900	0.987179	0.847826	0.9875	0.955882	0.93309
8910	0.987179	0.804348	0.975	0.941176	0.911467
8920	0.974359	0.869565	0.975	0.95098	0.925119
8930	0.987179	0.869565	0.9875	0.960784	0.940345
8940	0.974359	0.826087	0.9875	0.946078	0.91797
8950	0.974359	0.869565	0.975	0.95098	0.925119
8960	0.974359	0.847826	1	0.955882	0.932526
8970	0.987179	0.869565	0.975	0.955882	0.932713
8980	0.974359	0.804348	0.975	0.936275	0.903341
8990	0.974359	0.826087	0.9875	0.946078	0.91797
9000	0.987179	0.891304	0.975	0.960784	0.940307
9010	0.987179	0.847826	0.9875	0.955882	0.93309
9020	0.987179	0.847826	0.9875	0.955882	0.93309
9030	0.987179	0.847826	0.9875	0.955882	0.93309
9040	0.987179	0.847826	0.9625	0.946078	0.918163
9050	0.987179	0.847826	0.9875	0.955882	0.93309
9060	0.987179	0.826087	0.975	0.946078	0.918606
9070	0.961538	0.869565	0.9875	0.95098	0.924693
9080	0.987179	0.847826	0.9875	0.955882	0.93309
9090	0.987179	0.847826	0.9875	0.955882	0.93309
9100	0.974359	0.826087	0.9625	0.936275	0.9026
9110	0.974359	0.847826	0.975	0.946078	0.917813
9120	0.974359	0.804348	0.9625	0.931373	0.895694
9130	0.987179	0.891304	0.9875	0.965686	0.947649
9140	0.974359	0.847826	0.975	0.946078	0.917813
9150	0.974359	0.869565	0.9625	0.946078	0.917589
9160	0.974359	0.869565	0.9625	0.946078	0.917589
9170	0.987179	0.826087	0.975	0.946078	0.918606
9180	0.987179	0.869565	0.9875	0.960784	0.940345
9190	0.987179	0.826087	0.975	0.946078	0.918173
9200	0.974359	0.891304	0.975	0.955882	0.932474
9210	0.974359	0.847826	0.9875	0.95098	0.925136
9220	0.974359	0.847826	0.975	0.946078	0.917531
9230	0.974359	0.847826	1	0.955882	0.932381
9240	0.987179	0.847826	0.9875	0.955882	0.93309
9250	0.974359	0.804348	0.9625	0.931373	0.895694
9260	0.974359	0.826087	1	0.95098	0.925384
9270	0.987179	0.826087	0.9625	0.941176	0.910937
9280	0.974359	0.869565	0.975	0.95098	0.925119
9290	0.974359	0.847826	0.9875	0.95098	0.924871
9300	0.974359	0.847826	0.9875	0.95098	0.925136
9310	0.987179	0.869565	1	0.965686	0.947732
9320	0.974359	0.847826	1	0.955882	0.932381
9330	0.987179	0.847826	0.9625	0.946078	0.918559
9340	0.987179	0.804348	0.9875	0.946078	0.918725
9350	0.974359	0.804348	0.9625	0.931373	0.895315
9360	0.987179	0.826087	0.9875	0.95098	0.925599
9370	0.974359	0.826087	0.975	0.941176	0.910206
9380	0.987179	0.847826	0.975	0.95098	0.925792
9390	0.987179	0.869565	0.975	0.955882	0.933025
9400	0.987179	0.869565	0.9625	0.95098	0.925436
9410	0.987179	0.891304	0.9875	0.965686	0.947649
9420	0.987179	0.847826	0.95	0.941176	0.910972
9430	0.974359	0.869565	0.9625	0.946078	0.91784
9440	0.974359	0.847826	0.9875	0.95098	0.925136
9450	0.987179	0.826087	0.95	0.936275	0.90336
9460	0.987179	0.826087	0.975	0.946078	0.917856
9470	0.987179	0.826087	0.9875	0.95098	0.925884
9480	0.987179	0.847826	1	0.960784	0.940455
9490	0.987179	0.847826	0.9875	0.955882	0.93274
9500	0.974359	0.847826	0.9875	0.95098	0.925136
9510	0.974359	0.847826	1	0.955882	0.932526
9520	0.974359	0.826087	0.95	0.931373	0.895749
9530	0.974359	0.891304	0.975	0.955882	0.932474
9540	0.987179	0.804348	0.9875	0.946078	0.918725
9550	0.987179	0.847826	0.9625	0.946078	0.918163
9560	0.974359	0.826087	0.975	0.941176	0.909927
9570	0.987179	0.869565	0.95	0.946078	0.917938
9580	0.987179	0.847826	0.9625	0.946078	0.91784
9590	0.987179	0.847826	0.9875	0.955882	0.93309
9600	0.987179	0.826087	0.975	0.946078	0.918173
9610	0.987179	0.826087	0.9875	0.95098	0.925599
9620	0.974359	0.826087	0.9875	0.946078	0.917856
9630	0.987179	0.913043	0.9875	0.970588	0.955004
9640	0.987179	0.869565	0.9875	0.960784	0.940345
9650	0.974359	0.847826	0.9875	0.95098	0.925136
9660	0.987179	0.869565	0.9625	0.95098	0.925772
9670	0.987179	0.804348	0.9625	0.936275	0.903757
9680	0.974359	0.847826	0.975	0.946078	0.917525
9690	0.987179	0.847826	0.975	0.95098	0.925419
9700	0.987179	0.847826	0.9875	0.955882	0.93309
9710	0.974359	0.847826	0.975	0.946078	0.917279
9720	0.974359	0.826087	0.9875	0.946078	0.917856
9730	0.974359	0.826087	0.9875	0.946078	0.917856
9740	0.987179	0.804348	0.9625	0.936275	0.903757
9750	0.974359	0.847826	1	0.955882	0.932526
9760	0.987179	0.913043	0.95	0.955882	0.932873
9770	0.987179	0.847826	0.9875	0.955882	0.93284
9780	0.974359	0.891304	0.9875	0.960784	0.939842
9790	0.974359	0.891304	0.975	0.955882	0.932307
9800	0.987179	0.847826	0.9875	0.955882	0.93309
9810	0.987179	0.826087	0.95	0.936275	0.903765
9820	0.974359	0.847826	0.9625	0.941176	0.910555
9830	0.974359	0.869565	0.9625	0.946078	0.91784
9840	0.987179	0.826087	0.9625	0.941176	0.910937
9850	0.974359	0.869565	0.9875	0.955882	0.932464
9860	0.987179	0.847826	0.95	0.941176	0.910626
9870	1	0.847826	0.975	0.955882	0.933871
9880	0.987179	0.847826	0.9875	0.955882	0.93309
9890	0.974359	0.826087	0.975	0.941176	0.909927
9900	0.961538	0.826087	0.95	0.926471	0.887729
9910	0.987179	0.804348	0.95	0.931373	0.89614
9920	0.987179	0.826087	0.975	0.946078	0.918173
9930	0.987179	0.847826	0.9875	0.955882	0.93309
9940	0.974359	0.804348	0.975	0.936275	0.902993
9950	0.987179	0.826087	0.975	0.946078	0.918606
9960	0.987179	0.869565	0.975	0.955882	0.933025
9970	0.974359	0.847826	0.9875	0.95098	0.924871
9980	0.987179	0.847826	0.975	0.95098	0.925136
9990	0.987179	0.826087	0.9875	0.95098	0.925884
10000	0.974359	0.826087	0.9625	0.936275	0.903341
10010	0.987179	0.847826	0.975	0.95098	0.925792
10020	0.987179	0.913043	0.9875	0.970588	0.955004
10030	0.974359	0.869565	0.975	0.95098	0.925119
10040	0.987179	0.847826	0.9875	0.955882	0.93309
10050	0.987179	0.847826	0.975	0.95098	0.925473
10060	0.987179	0.847826	0.9875	0.955882	0.93309
10070	0.987179	0.782609	0.9625	0.931373	0.897197
10080	0.987179	0.869565	0.975	0.955882	0.933025
10090	0.987179	0.869565	0.9625	0.95098	0.925772
10100	0.987179	0.826087	0.975	0.946078	0.918173
10110	0.987179	0.869565	0.9625	0.95098	0.925436
10120	0.974359	0.804348	0.975	0.936275	0.902993
10130	0.974359	0.847826	0.9375	0.931373	0.895873
10140	0.987179	0.804348	0.9875	0.946078	0.918725
10150	0.987179	0.913043	0.9875	0.970588	0.955004
10160	0.974359	0.869565	0.9625	0.946078	0.917309
10170	0.987179	0.847826	0.9875	0.955882	0.93309
10180	0.974359	0.847826	0.9625	0.941176	0.909931
10190	0.987179	0.804348	0.9875	0.946078	0.918725
10200	0.974359	0.826087	0.975	0.941176	0.910553
10210	0.974359	0.847826	0.9625	0.941176	0.910206
10220	0.974359	0.847826	0.9875	0.95098	0.924871
10230	0.987179	0.826087	0.975	0.946078	0.918173
10240	0.987179	0.826087	0.9625	0.941176	0.911393
10250	0.974359	0.869565	0.9875	0.955882	0.932464
10260	0.987179	0.826087	1	0.955882	0.933227
10270	0.987179	0.847826	0.9625	0.946078	0.91784
10280	0.974359	0.847826	0.9875	0.95098	0.924922
10290	0.974359	0.826087	0.9625	0.936275	0.903316
10300	0.987179	0.869565	0.9625	0.95098	0.925173
10310	0.987179	0.869565	0.9625	0.95098	0.925436
10320	0.987179	0.847826	0.975	0.95098	0.925419
10330	0.987179	0.826087	0.9625	0.941176	0.910937
10340	0.974359	0.826087	0.9625	0.936275	0.902946
10350	0.961538	0.847826	0.975	0.941176	0.909686
10360	0.987179	0.847826	0.975	0.95098	0.925792
10370	0.974359	0.869565	0.9625	0.946078	0.917589
10380	0.974359	0.826087	1	0.95098	0.925224
10390	0.987179	0.869565	1	0.965686	0.947732
10400	0.987179	0.826087	0.9875	0.95098	0.925884
10410	0.987179	0.826087	1	0.955882	0.933012
10420	0.974359	0.847826	0.975	0.946078	0.917319
10430	0.987179	0.804348	0.9875	0.946078	0.918253
10440	0.974359	0.847826	1	0.955882	0.932526
10450	0.987179	0.826087	0.9875	0.95098	0.925884
10460	0.987179	0.891304	1	0.970588	0.95506
10470	0.987179	0.847826	0.975	0.95098	0.925419
10480	0.974359	0.804348	0.9875	0.941176	0.910623
10490	0.987179	0.826087	0.95	0.936275	0.90336
10500	0.974359	0.869565	0.975	0.95098	0.925119
10510	0.987179	0.826087	0.975	0.946078	0.918606
10520	0.987179	0.869565	0.9625	0.95098	0.925772
10530	0.987179	0.847826	0.9625	0.946078	0.917813
10540	0.974359	0.826087	0.9625	0.936275	0.9026
10550	0.974359	0.847826	0.9875	0.95098	0.925136
10560	0.987179	0.869565	0.9875	0.960784	0.940345
10570	0.974359	0.847826	0.975	0.946078	0.917813
10580	0.974359	0.826087	0.975	0.941176	0.910553
10590	0.987179	0.826087	0.9625	0.941176	0.911393
10600	0.974359	0.826087	0.975	0.941176	0.910553
10610	0.974359	0.782609	0.9625	0.926471	0.888636
10620	0.987179	0.869565	0.9625	0.95098	0.925173
10630	0.974359	0.847826	0.9875	0.95098	0.925224
10640	0.961538	0.869565	0.975	0.946078	0.917102
10650	0.961538	0.869565	0.975	0.946078	0.917098
10660	0.987179	0.826087	0.9875	0.95098	0.925884
10670	0.987179	0.869565	0.975	0.955882	0.933025
10680	0.961538	0.847826	0.9875	0.946078	0.917098
10690	0.974359	0.847826	0.975	0.946078	0.917525
10700	0.974359	0.826087	0.975	0.941176	0.909927
10710	0.974359	0.782609	0.9625	0.926471	0.888486
10720	0.987179	0.826087	0.9875	0.95098	0.925884
10730	0.987179	0.826087	0.975	0.946078	0.918606
10740	0.987179	0.826087	0.975	0.946078	0.918173
10750	0.974359	0.847826	0.9875	0.95098	0.925224
10760	0.974359	0.847826	0.975	0.946078	0.917813
10770	0.974359	0.847826	0.9875	0.95098	0.925224
10780	0.974359	0.847826	0.9875	0.95098	0.925224
10790	0.948718	0.826087	1	0.941176	0.909706
10800	0.987179	0.847826	0.9875	0.955882	0.93309
10810	0.987179	0.891304	0.95	0.95098	0.925823
10820	0.987179	0.891304	0.9375	0.946078	0.918355
10830	0.987179	0.826087	0.95	0.936275	0.903765
10840	0.987179	0.826087	0.975	0.946078	0.918606
10850	0.974359	0.847826	0.9625	0.941176	0.910206
10860	0.987179	0.847826	0.95	0.941176	0.910244
10870	0.961538	0.804348	0.9625	0.926471	0.888072
10880	0.974359	0.847826	0.975	0.946078	0.917813
10890	0.974359	0.804348	0.9875	0.941176	0.910623
10900	0.987179	0.826087	1	0.955882	0.933227
10910	0.974359	0.826087	0.9625	0.936275	0.9026
10920	0.961538	0.826087	0.9625	0.931373	0.894994
10930	0.974359	0.804348	0.95	0.926471	0.888072
10940	0.974359	0.826087	0.975	0.941176	0.910206
10950	0.974359	0.826087	0.9875	0.946078	0.917531
10960	0.987179	0.869565	0.975	0.955882	0.932713
10970	0.987179	0.826087	0.975	0.946078	0.918606
10980	0.987179	0.804348	0.9875	0.946078	0.918725
10990	0.974359	0.782609	0.9875	0.936275	0.903436
11000	0.987179	0.826087	0.9625	0.941176	0.910937
11010	0.987179	0.782609	0.9875	0.941176	0.911612
11020	0.987179	0.847826	0.9625	0.946078	0.918163
11030	0.974359	0.891304	0.9875	0.960784	0.939842
11040	0.974359	0.869565	0.9625	0.946078	0.917589
11050	0.987179	0.804348	0.975	0.941176	0.910973
11060	0.974359	0.847826	0.975	0.946078	0.917856
11070	0.987179	0.847826	0.975	0.95098	0.925419
11080	0.987179	0.826087	0.975	0.946078	0.918606
11090	0.987179	0.826087	0.975	0.946078	0.918173
11100	0.974359	0.869565	0.975	0.95098	0.925119
11110	0.987179	0.847826	0.975	0.95098	0.925792
11120	0.987179	0.826087	0.975	0.946078	0.918606
11130	0.987179	0.847826	0.9875	0.955882	0.93309
11140	0.974359	0.804348	0.9875	0.941176	0.910239
11150	0.961538	0.826087	0.95	0.926471	0.888072
11160	0.974359	0.826087	1	0.95098	0.925224
11170	0.974359	0.847826	0.925	0.926471	0.888472
11180	0.974359	0.847826	0.975	0.946078	0.917813
11190	0.974359	0.869565	0.9875	0.955882	0.932261
11200	0.974359	0.847826	0.975	0.946078	0.917525
11210	0.974359	0.826087	0.9875	0.946078	0.917856
11220	0.961538	0.804348	0.9625	0.926471	0.888075
11230	0.987179	0.847826	0.9875	0.955882	0.93309
11240	0.974359	0.847826	0.9875	0.95098	0.925136
11250	0.974359	0.869565	0.9625	0.946078	0.917589
11260	0.987179	0.826087	0.975	0.946078	0.918606
11270	0.974359	0.826087	0.9625	0.936275	0.902648
11280	0.974359	0.847826	0.975	0.946078	0.917813
11290	0.987179	0.847826	0.9875	0.955882	0.93274
11300	0.974359	0.826087	0.975	0.941176	0.910553
11310	0.987179	0.826087	0.9875	0.95098	0.925473
11320	0.974359	0.826087	0.9875	0.946078	0.917856
11330	0.987179	0.804348	0.9625	0.936275	0.903316
11340	0.974359	0.847826	0.9875	0.95098	0.924922
11350	1	0.869565	0.9875	0.965686	0.948324
11360	0.987179	0.804348	0.975	0.941176	0.911467
11370	0.974359	0.804348	0.975	0.936275	0.902934
11380	0.987179	0.826087	0.975	0.946078	0.917856
11390	0.974359	0.826087	0.9875	0.946078	0.917856
11400	0.987179	0.869565	0.9625	0.95098	0.925772
11410	0.987179	0.847826	0.975	0.95098	0.925419
11420	0.987179	0.826087	0.95	0.936275	0.903765
11430	0.961538	0.847826	0.95	0.931373	0.894837
11440	0.987179	0.826087	0.9625	0.941176	0.910937
11450	0.974359	0.826087	0.975	0.941176	0.909927
11460	0.987179	0.782609	0.975	0.936275	0.90382
11470	0.974359	0.826087	0.9625	0.936275	0.902648
11480	0.987179	0.847826	0.975	0.95098	0.925419
11490	0.974359	0.826087	0.9625	0.936275	0.902337
11500	0.974359	0.826087	0.975	0.941176	0.910206
11510	0.974359	0.869565	0.9875	0.955882	0.932526
11520	0.987179	0.847826	0.9625	0.946078	0.918163
11530	0.987179	0.847826	0.9875	0.955882	0.93309
11540	0.974359	0.847826	0.9875	0.95098	0.925224
11550	0.987179	0.826087	0.975	0.946078	0.918606
11560	0.974359	0.826087	1	0.95098	0.92524
11570	0.987179	0.826087	0.9625	0.941176	0.911393
11580	0.987179	0.869565	0.9875	0.960784	0.940345
11590	0.987179	0.826087	0.9875	0.95098	0.925884
11600	0.974359	0.826087	0.9875	0.946078	0.917856
11610	0.974359	0.826087	0.975	0.941176	0.910206
11620	0.987179	0.847826	0.9875	0.955882	0.93309
11630	0.987179	0.847826	0.9875	0.955882	0.93309
11640	0.974359	0.869565	0.9875	0.955882	0.932285
11650	0.987179	0.847826	0.975	0.95098	0.925136
11660	0.987179	0.826087	0.975	0.946078	0.918253
11670	0.974359	0.826087	0.9625	0.936275	0.902946
11680	0.974359	0.826087	1	0.95098	0.925224
11690	0.987179	0.826087	0.9625	0.941176	0.910937
11700	0.987179	0.826087	0.975	0.946078	0.917856
11710	0.974359	0.826087	0.9875	0.946078	0.917531
11720	0.974359	0.826087	0.9875	0.946078	0.917856
11730	0.974359	0.847826	0.975	0.946078	0.917531
11740	0.974359	0.847826	0.9875	0.95098	0.925136
11750	0.974359	0.782609	0.975	0.931373	0.895362
11760	0.987179	0.826087	0.975	0.946078	0.918173
11770	0.974359	0.847826	0.975	0.946078	0.917813
11780	0.961538	0.847826	0.9875	0.946078	0.917319
11790	0.974359	0.826087	0.9625	0.936275	0.903316
11800	0.987179	0.869565	0.975	0.955882	0.933025
11810	0.961538	0.847826	0.9625	0.936275	0.9026
11820	0.987179	0.847826	0.975	0.95098	0.925792
11830	0.987179	0.869565	0.975	0.955882	0.932713
11840	0.974359	0.869565	0.9625	0.946078	0.917589
11850	0.987179	0.869565	0.9625	0.95098	0.925173
11860	0.974359	0.847826	0.9875	0.95098	0.925224
11870	0.987179	0.804348	0.9625	0.936275	0.903757
11880	0.987179	0.804348	0.9875	0.946078	0.918725
11890	0.987179	0.826087	0.975	0.946078	0.918173
11900	0.987179	0.847826	1	0.960784	0.940274
11910	0.974359	0.869565	0.9625	0.946078	0.917813
11920	0.987179	0.847826	0.9625	0.946078	0.918559
11930	0.987179	0.804348	0.9875	0.946078	0.918725
11940	0.987179	0.847826	0.975	0.95098	0.925792
11950	0.987179	0.869565	0.9875	0.960784	0.940056
11960	0.987179	0.891304	0.9375	0.946078	0.918355
11970	0.974359	0.826087	0.975	0.941176	0.910623
11980	0.987179	0.826087	0.9625	0.941176	0.911393
11990	0.974359	0.869565	1	0.960784	0.939877
12000	0.987179	0.826087	0.975	0.946078	0.918606
12010	0.974359	0.847826	0.95	0.936275	0.90336
12020	0.987179	0.847826	0.975	0.95098	0.925136
12030	0.987179	0.826087	0.9625	0.941176	0.910937
12040	0.974359	0.869565	0.975	0.95098	0.925136
12050	0.987179	0.826087	0.975	0.946078	0.918173
12060	0.987179	0.826087	0.9875	0.95098	0.925884
12070	0.974359	0.826087	0.9625	0.936275	0.902946
12080	0.987179	0.847826	0.95	0.941176	0.910626
12090	0.987179	0.847826	0.975	0.95098	0.925473
12100	0.974359	0.847826	0.9875	0.95098	0.925224
12110	0.987179	0.847826	0.9875	0.955882	0.93309
12120	0.987179	0.804348	0.975	0.941176	0.911612
12130	0.987179	0.847826	0.975	0.95098	0.925792
12140	0.987179	0.826087	0.9625	0.941176	0.910555
12150	0.974359	0.869565	0.9875	0.955882	0.932464
12160	0.987179	0.869565	0.95	0.946078	0.917938
12170	0.987179	0.847826	0.9625	0.946078	0.918559
12180	0.987179	0.847826	0.9625	0.946078	0.918163
12190	0.974359	0.869565	1	0.960784	0.939877
12200	0.987179	0.847826	0.9625	0.946078	0.918559
12210	0.974359	0.847826	0.9625	0.941176	0.910555
12220	0.987179	0.804348	0.95	0.931373	0.897141
12230	1	0.847826	0.975	0.955882	0.933411
12240	0.974359	0.826087	0.9625	0.936275	0.902993
12250	0.974359	0.782609	0.9875	0.936275	0.903436
12260	0.987179	0.826087	0.975	0.946078	0.918606
12270	0.974359	0.826087	0.975	0.941176	0.910623
12280	0.974359	0.804348	0.975	0.936275	0.903341
12290	0.974359	0.804348	0.9875	0.941176	0.910623
12300	0.974359	0.847826	0.9625	0.941176	0.910244
12310	1	0.847826	1	0.965686	0.948485
12320	0.987179	0.826087	0.975	0.946078	0.918606
12330	0.961538	0.804348	0.975	0.931373	0.895362
12340	0.974359	0.847826	0.9375	0.931373	0.895749
12350	0.974359	0.826087	0.9875	0.946078	0.917531
12360	0.987179	0.826087	0.975	0.946078	0.918606
12370	0.974359	0.826087	0.975	0.941176	0.910553
12380	0.987179	0.826087	0.975	0.946078	0.918173
12390	0.974359	0.847826	0.9875	0.95098	0.925045
12400	0.974359	0.847826	0.975	0.946078	0.917525
12410	0.987179	0.891304	0.9625	0.955882	0.933032
12420	0.987179	0.847826	0.95	0.941176	0.910972
12430	0.935897	0.869565	1	0.946078	0.916875
12440	0.974359	0.826087	0.9625	0.936275	0.902337
12450	0.974359	0.869565	0.975	0.95098	0.925119
12460	0.974359	0.804348	0.9625	0.931373	0.895708
12470	0.974359	0.869565	0.9375	0.936275	0.902951
12480	0.974359	0.804348	0.9875	0.941176	0.910623
12490	0.987179	0.847826	0.95	0.941176	0.910972
12500	0.961538	0.847826	0.975	0.941176	0.909927
12510	0.974359	0.782609	0.975	0.931373	0.895947
12520	0.974359	0.804348	0.975	0.936275	0.903436
12530	0.974359	0.826087	0.9875	0.946078	0.917856
12540	0.987179	0.826087	0.9625	0.941176	0.910937
12550	0.974359	0.804348	0.9875	0.941176	0.910623
12560	0.974359	0.869565	1	0.960784	0.939877
12570	0.974359	0.847826	0.9875	0.95098	0.925136
12580	0.974359	0.847826	0.9875	0.95098	0.925224
12590	0.974359	0.782609	0.975	0.931373	0.895708
12600	0.987179	0.869565	0.975	0.955882	0.933025
12610	0.961538	0.869565	0.9625	0.941176	0.909388
12620	0.987179	0.869565	0.975	0.955882	0.932713
12630	0.987179	0.804348	0.9875	0.946078	0.918406
12640	0.961538	0.804348	0.975	0.931373	0.895362
12650	0.961538	0.804348	0.975	0.931373	0.895005
12660	0.974359	0.847826	0.95	0.936275	0.902421
12670	0.987179	0.847826	0.9875	0.955882	0.93309
12680	0.987179	0.869565	0.975	0.955882	0.932713
12690	0.974359	0.804348	0.975	0.936275	0.903341
12700	0.987179	0.826087	0.975	0.946078	0.918173
12710	0.987179	0.869565	0.975	0.955882	0.932713
12720	0.974359	0.804348	0.975	0.936275	0.902993
12730	0.987179	0.826087	0.9625	0.941176	0.911393
12740	0.987179	0.847826	0.975	0.95098	0.925419
12750	0.987179	0.826087	0.9625	0.941176	0.910973
12760	0.987179	0.826087	0.975	0.946078	0.918173
12770	0.987179	0.847826	0.9875	0.955882	0.93309
12780	0.974359	0.826087	0.975	0.941176	0.910206
12790	0.974359	0.847826	0.975	0.946078	0.917525
12800	0.974359	0.804348	0.975	0.936275	0.902934
12810	0.987179	0.826087	0.9875	0.95098	0.925599
12820	0.987179	0.804348	0.9875	0.946078	0.91797
12830	0.987179	0.847826	0.975	0.95098	0.925419
12840	0.974359	0.869565	1	0.960784	0.939877
12850	0.987179	0.826087	0.9875	0.95098	0.925884
12860	0.974359	0.826087	0.975	0.941176	0.910623
12870	0.987179	0.826087	0.9625	0.941176	0.910937
12880	0.987179	0.869565	0.9875	0.960784	0.940345
12890	0.987179	0.847826	0.925	0.931373	0.896384
12900	0.987179	0.869565	0.975	0.955882	0.932713
12910	0.987179	0.826087	0.9625	0.941176	0.910553
12920	0.974359	0.847826	0.9625	0.941176	0.910555
12930	0.974359	0.847826	0.95	0.936275	0.903027
12940	0.974359	0.804348	0.9625	0.931373	0.895362
12950	0.974359	0.869565	0.975	0.95098	0.924871
12960	0.987179	0.804348	0.975	0.941176	0.910973
12970	0.987179	0.826087	0.9875	0.95098	0.925884
12980	0.987179	0.847826	0.9625	0.946078	0.918559
12990	0.987179	0.782609	0.95	0.926471	0.888972
13000	0.961538	0.869565	0.925	0.926471	0.887796
13010	0.974359	0.804348	0.975	0.936275	0.902934
13020	0.961538	0.869565	0.9375	0.931373	0.895179
13030	0.987179	0.847826	0.9875	0.955882	0.93309
13040	1	0.804348	0.9875	0.95098	0.926929
13050	0.987179	0.826087	0.95	0.936275	0.903757
13060	0.974359	0.826087	0.975	0.941176	0.910239
13070	0.974359	0.847826	0.9875	0.95098	0.924922
13080	0.987179	0.826087	0.9875	0.95098	0.925473
13090	0.987179	0.804348	0.975	0.941176	0.911467
13100	0.987179	0.804348	0.9625	0.936275	0.903341
13110	0.974359	0.826087	1	0.95098	0.925224
13120	0.987179	0.804348	0.9875	0.946078	0.918725
13130	0.974359	0.826087	0.975	0.941176	0.910623
13140	0.987179	0.804348	0.9625	0.936275	0.90382
13150	0.974359	0.804348	0.95	0.926471	0.88783
13160	0.974359	0.869565	0.95	0.941176	0.910626
13170	0.987179	0.804348	0.975	0.941176	0.911467
13180	0.987179	0.847826	0.9875	0.955882	0.93309
13190	0.974359	0.826087	0.9625	0.936275	0.9026
13200	0.974359	0.891304	1	0.965686	0.947278
13210	0.987179	0.891304	0.975	0.960784	0.940056
13220	0.987179	0.826087	0.9625	0.941176	0.910937
13230	0.987179	0.826087	0.9875	0.95098	0.925473
13240	0.987179	0.782609	0.975	0.936275	0.902993
13250	0.987179	0.847826	0.975	0.95098	0.925884
13260	0.987179	0.782609	0.9875	0.941176	0.911612
13270	0.974359	0.891304	0.95	0.946078	0.917723
13280	0.987179	0.826087	0.975	0.946078	0.918606
13290	0.987179	0.869565	0.9875	0.960784	0.940345
13300	0.987179	0.847826	0.9625	0.946078	0.918163
13310	0.987179	0.847826	0.9875	0.955882	0.93309
13320	0.987179	0.804348	0.95	0.931373	0.896604
13330	0.974359	0.826087	0.9625	0.936275	0.9026
13340	0.987179	0.847826	0.9875	0.955882	0.93309
13350	0.961538	0.847826	0.975	0.941176	0.909686
13360	0.974359	0.869565	0.95	0.941176	0.910555
13370	0.974359	0.804348	0.975	0.936275	0.902993
13380	0.974359	0.847826	0.975	0.946078	0.917525
13390	0.987179	0.869565	1	0.965686	0.947732
13400	0.974359	0.826087	0.9625	0.936275	0.902946
13410	0.974359	0.826087	1	0.95098	0.925224
13420	0.987179	0.847826	0.9875	0.955882	0.93309
13430	0.987179	0.826087	0.9875	0.95098	0.925884
13440	0.987179	0.804348	0.9625	0.936275	0.903341
13450	0.987179	0.826087	0.975	0.946078	0.918253
13460	0.961538	0.847826	0.95	0.931373	0.895052
13470	0.987179	0.826087	0.9875	0.95098	0.925884
13480	0.987179	0.826087	0.975	0.946078	0.918606
13490	0.987179	0.847826	0.975	0.95098	0.925419
13500	0.987179	0.847826	1	0.960784	0.940455
13510	0.974359	0.826087	0.9875	0.946078	0.91797
13520	0.974359	0.826087	0.975	0.941176	0.910623
13530	0.974359	0.782609	0.975	0.931373	0.895479
13540	0.987179	0.847826	0.9625	0.946078	0.918163
13550	0.987179	0.804348	0.975	0.941176	0.910973
13560	0.974359	0.869565	0.9875	0.955882	0.932526
13570	0.974359	0.826087	0.9625	0.936275	0.903341
13580	0.974359	0.847826	0.9875	0.95098	0.925224
13590	1	0.891304	0.9875	0.970588	0.955554
13600	0.974359	0.782609	0.9625	0.926471	0.888148
13610	0.974359	0.826087	0.9625	0.936275	0.902934
13620	0.987179	0.826087	0.95	0.936275	0.903765
13630	0.987179	0.826087	0.9375	0.931373	0.896655
13640	0.987179	0.804348	1	0.95098	0.926048
13650	0.987179	0.804348	0.975	0.941176	0.91108
13660	0.987179	0.826087	0.9875	0.95098	0.925884
13670	0.987179	0.847826	0.9875	0.955882	0.93309
13680	0.974359	0.826087	0.95	0.931373	0.89614
13690	0.974359	0.782609	0.9625	0.926471	0.888486
13700	0.961538	0.826087	0.975	0.936275	0.902322
13710	0.987179	0.804348	0.9875	0.946078	0.918725
13720	0.987179	0.847826	0.95	0.941176	0.910937
13730	0.974359	0.847826	0.9875	0.95098	0.924922
13740	0.974359	0.826087	0.9875	0.946078	0.917856
13750	0.974359	0.847826	0.9375	0.931373	0.89614
13760	0.987179	0.826087	0.9625	0.941176	0.910937
13770	0.987179	0.847826	0.95	0.941176	0.91139
13780	0.987179	0.869565	0.9625	0.95098	0.925772
13790	0.961538	0.847826	1	0.95098	0.924704
13800	0.974359	0.826087	0.9875	0.946078	0.917856
13810	0.987179	0.826087	0.975	0.946078	0.917856
13820	0.974359	0.804348	0.95	0.926471	0.888516
13830	0.987179	0.847826	1	0.960784	0.940455
13840	0.974359	0.782609	0.9875	0.936275	0.903436
13850	0.987179	0.847826	0.9625	0.946078	0.918163
13860	0.987179	0.826087	0.9625	0.941176	0.910973
13870	0.961538	0.847826	0.975	0.941176	0.909927
13880	0.974359	0.847826	0.975	0.946078	0.917813
13890	0.987179	0.869565	0.9625	0.95098	0.925772
13900	0.987179	0.782609	0.975	0.936275	0.903436
13910	0.987179	0.826087	0.95	0.936275	0.903765
13920	0.974359	0.847826	0.9875	0.95098	0.925224
13930	0.974359	0.826087	0.9625	0.936275	0.902934
13940	0.987179	0.826087	0.9625	0.941176	0.910555
13950	0.974359	0.804348	0.975	0.936275	0.903122
13960	0.987179	0.847826	0.9875	0.955882	0.93309
13970	0.974359	0.826087	0.9875	0.946078	0.917608
13980	0.974359	0.847826	0.975	0.946078	0.917856
13990	0.961538	0.847826	1	0.95098	0.924778
14000	0.987179	0.782609	0.9875	0.941176	0.911259
14010	0.974359	0.826087	0.9875	0.946078	0.917856
14020	0.987179	0.869565	0.9875	0.960784	0.940056
14030	0.987179	0.826087	0.9875	0.95098	0.925473
14040	0.987179	0.847826	0.9875	0.955882	0.93274
14050	0.974359	0.804348	0.975	0.936275	0.903341
14060	0.961538	0.826087	0.9625	0.931373	0.895338
14070	0.987179	0.826087	0.975	0.946078	0.918606
14080	0.974359	0.847826	0.9875	0.95098	0.925136
14090	0.974359	0.847826	0.9875	0.95098	0.925224
14100	0.987179	0.826087	0.95	0.936275	0.903757
14110	0.987179	0.847826	0.9875	0.955882	0.93309
14120	0.974359	0.782609	0.9625	0.926471	0.888636
14130	0.974359	0.847826	0.9875	0.95098	0.925136
14140	0.974359	0.869565	0.975	0.95098	0.924892
14150	0.974359	0.826087	0.9625	0.936275	0.902934
14160	0.961538	0.847826	0.9625	0.936275	0.902337
14170	0.987179	0.869565	0.95	0.946078	0.917938
14180	0.974359	0.847826	0.975	0.946078	0.917856
14190	0.974359	0.782609	0.9875	0.936275	0.903603
14200	0.987179	0.782609	0.975	0.936275	0.904373
14210	0.987179	0.804348	0.95	0.931373	0.896604
14220	0.987179	0.782609	0.9625	0.931373	0.897197
14230	0.987179	0.847826	1	0.960784	0.940455
14240	0.974359	0.847826	0.975	0.946078	0.917813
14250	0.961538	0.826087	0.95	0.926471	0.887729
14260	0.961538	0.869565	0.9625	0.941176	0.909727
14270	0.987179	0.847826	0.9625	0.946078	0.918163
14280	0.987179	0.826087	1	0.955882	0.933227
14290	0.987179	0.847826	0.9875	0.955882	0.93309
14300	0.961538	0.847826	0.9625	0.936275	0.902337
14310	0.987179	0.782609	0.9625	0.931373	0.896122
14320	0.987179	0.826087	0.9625	0.941176	0.911393
14330	0.987179	0.847826	0.9875	0.955882	0.93309
14340	0.974359	0.826087	0.9875	0.946078	0.91797
14350	0.987179	0.804348	0.9375	0.926471	0.889027
14360	0.987179	0.826087	0.975	0.946078	0.918253
14370	0.987179	0.804348	0.975	0.941176	0.911467
14380	0.974359	0.847826	0.9625	0.941176	0.910206
14390	0.987179	0.826087	0.975	0.946078	0.918173
14400	0.974359	0.826087	0.975	0.941176	0.910206
14410	0.987179	0.826087	1	0.955882	0.933012
14420	0.987179	0.804348	0.9875	0.946078	0.918725
14430	0.987179	0.804348	0.975	0.941176	0.911467
14440	1	0.826087	0.9875	0.955882	0.934013
14450	0.987179	0.804348	0.925	0.921569	0.881538
14460	0.974359	0.847826	0.9625	0.941176	0.910206
14470	0.961538	0.847826	0.95	0.931373	0.895052
14480	0.948718	0.869565	0.9625	0.936275	0.901847
14490	0.974359	0.826087	0.9875	0.946078	0.917608
14500	0.987179	0.804348	0.95	0.931373	0.89614
14510	0.961538	0.826087	0.9875	0.941176	0.910129
14520	0.987179	0.891304	0.9625	0.955882	0.932713
14530	1	0.847826	0.95	0.946078	0.919015
14540	0.987179	0.826087	0.975	0.946078	0.918606
14550	0.974359	0.826087	0.9875	0.946078	0.917608
14560	0.987179	0.826087	0.975	0.946078	0.917813
14570	0.974359	0.804348	0.9625	0.931373	0.895315
14580	0.974359	0.804348	0.9625	0.931373	0.895708
14590	0.974359	0.826087	0.975	0.941176	0.910623
14600	0.974359	0.847826	0.9875	0.95098	0.925136
14610	0.974359	0.847826	0.95	0.936275	0.903316
14620	0.987179	0.826087	0.9875	0.95098	0.925884
14630	0.987179	0.847826	0.9625	0.946078	0.918163
14640	0.987179	0.826087	0.975	0.946078	0.918606
14650	0.974359	0.826087	0.975	0.941176	0.910239
14660	0.987179	0.847826	0.9625	0.946078	0.918559
14670	0.987179	0.826087	0.9875	0.95098	0.925884
14680	0.987179	0.826087	0.975	0.946078	0.918606
14690	1	0.782609	0.95	0.931373	0.896622
14700	0.987179	0.847826	0.975	0.95098	0.925792
14710	0.987179	0.847826	0.9875	0.955882	0.93309
14720	0.974359	0.847826	1	0.955882	0.93266
14730	0.974359	0.804348	0.9625	0.931373	0.895708
14740	0.987179	0.869565	0.95	0.946078	0.918583
14750	0.974359	0.804348	0.975	0.936275	0.903436
14760	0.987179	0.826087	0.9625	0.941176	0.911393
14770	0.987179	0.826087	0.9625	0.941176	0.911393
14780	0.987179	0.826087	1	0.955882	0.933227
14790	0.974359	0.847826	0.9875	0.95098	0.925224
14800	0.961538	0.826087	0.975	0.936275	0.902112
14810	0.961538	0.826087	0.9875	0.941176	0.909815
14820	0.974359	0.826087	0.95	0.931373	0.895749
14830	0.974359	0.847826	0.95	0.936275	0.903027
14840	0.974359	0.826087	0.9875	0.946078	0.917608
14850	0.987179	0.826087	0.9625	0.941176	0.910937
14860	0.974359	0.804348	0.9875	0.941176	0.910764
14870	0.987179	0.782609	0.9625	0.931373	0.897197
14880	0.974359	0.826087	1	0.95098	0.925045
14890	0.987179	0.76087	0.9875	0.936275	0.904545
14900	0.987179	0.826087	0.9875	0.95098	0.925473
14910	0.974359	0.826087	0.95	0.931373	0.895315
14920	0.974359	0.847826	0.975	0.946078	0.917525
14930	0.987179	0.826087	0.9625	0.941176	0.910937
14940	0.987179	0.804348	0.9625	0.936275	0.904272
14950	0.974359	0.847826	0.9875	0.95098	0.925224
14960	0.987179	0.804348	0.975	0.941176	0.91108
14970	0.987179	0.804348	0.9875	0.946078	0.918725
14980	0.961538	0.826087	0.9625	0.931373	0.894994
14990	0.961538	0.826087	0.975	0.936275	0.902622
15000	0.987179	0.869565	0.9875	0.960784	0.940345
15010	0.987179	0.826087	0.9625	0.941176	0.911393
15020	0.987179	0.869565	0.9875	0.960784	0.940345
15030	0.987179	0.869565	0.9375	0.941176	0.911458
15040	0.961538	0.847826	0.9875	0.946078	0.917319
15050	0.961538	0.869565	0.95	0.936275	0.902648
15060	0.974359	0.826087	0.975	0.941176	0.910553
15070	0.987179	0.804348	0.95	0.931373	0.896604
15080	0.974359	0.869565	0.9875	0.955882	0.932526
15090	0.987179	0.804348	0.975	0.941176	0.911467
15100	0.987179	0.804348	1	0.95098	0.925798
15110	0.987179	0.826087	0.9625	0.941176	0.911393
15120	0.987179	0.847826	0.975	0.95098	0.925792
15130	0.987179	0.826087	0.95	0.936275	0.903765
15140	0.974359	0.847826	0.975	0.946078	0.917531
15150	0.987179	0.782609	0.9875	0.941176	0.911259
15160	0.974359	0.826087	0.95	0.931373	0.896122
15170	0.987179	0.826087	0.975	0.946078	0.918606
15180	0.974359	0.826087	1	0.95098	0.925224
15190	0.974359	0.847826	0.95	0.936275	0.902946
15200	0.974359	0.782609	0.975	0.931373	0.895792
15210	0.974359	0.847826	0.975	0.946078	0.917856
15220	0.974359	0.826087	0.975	0.941176	0.910239
15230	0.961538	0.869565	0.95	0.936275	0.902337
15240	0.974359	0.804348	0.9875	0.941176	0.910516
15250	0.974359	0.826087	0.975	0.941176	0.910623
15260	0.987179	0.826087	0.975	0.946078	0.918173
15270	0.974359	0.869565	0.9625	0.946078	0.917813
15280	0.987179	0.847826	0.9625	0.946078	0.91784
15290	0.974359	0.826087	0.9625	0.936275	0.902934
15300	0.987179	0.782609	0.9625	0.931373	0.896622
15310	0.974359	0.804348	0.9625	0.931373	0.895362
15320	0.974359	0.804348	0.9625	0.931373	0.896122
15330	0.974359	0.804348	0.975	0.936275	0.902993
15340	1	0.847826	0.9625	0.95098	0.92618
15350	0.987179	0.847826	0.9875	0.955882	0.93309
15360	0.987179	0.847826	0.9625	0.946078	0.918163
15370	0.987179	0.869565	0.9625	0.95098	0.925772
15380	0.961538	0.826087	0.9625	0.931373	0.895315
15390	0.987179	0.826087	0.95	0.936275	0.904243
15400	0.948718	0.847826	0.9625	0.931373	0.894501
15410	0.948718	0.826087	0.95	0.921569	0.879316
15420	0.961538	0.782609	0.95	0.916667	0.872829
15430	0.974359	0.847826	0.975	0.946078	0.917525
15440	0.974359	0.826087	0.9875	0.946078	0.917608
15450	0.974359	0.847826	0.975	0.946078	0.917856
15460	0.974359	0.826087	0.95	0.931373	0.895338
15470	0.987179	0.826087	0.9625	0.941176	0.911393
15480	0.974359	0.804348	0.975	0.936275	0.903341
15490	1	0.847826	0.9625	0.95098	0.926664
15500	0.987179	0.847826	0.975	0.95098	0.925419
15510	0.974359	0.826087	0.9875	0.946078	0.91797
15520	0.974359	0.847826	0.9875	0.95098	0.925136
15530	0.987179	0.826087	0.9875	0.95098	0.925473
15540	0.974359	0.804348	0.925	0.916667	0.873769
15550	0.974359	0.826087	0.9625	0.936275	0.902934
15560	0.974359	0.847826	0.95	0.936275	0.902946
15570	0.987179	0.847826	0.9375	0.936275	0.904284
15580	0.987179	0.826087	0.975	0.946078	0.918606
15590	0.974359	0.826087	0.9625	0.936275	0.902648
15600	0.987179	0.847826	0.9625	0.946078	0.918173
15610	0.974359	0.847826	0.9625	0.941176	0.910553
15620	0.987179	0.804348	0.95	0.931373	0.896604
15630	0.987179	0.804348	0.9875	0.946078	0.918725
15640	0.987179	0.826087	0.975	0.946078	0.918606
15650	0.987179	0.826087	0.95	0.936275	0.903765
15660	0.974359	0.826087	0.975	0.941176	0.910623
15670	0.974359	0.826087	0.9875	0.946078	0.91797
15680	0.987179	0.782609	0.9625	0.931373	0.896173
15690	0.987179	0.782609	0.9875	0.941176	0.911612
15700	0.987179	0.847826	0.9625	0.946078	0.918163
15710	0.961538	0.804348	0.95	0.921569	0.880451
15720	0.987179	0.826087	0.9625	0.941176	0.911393
15730	0.961538	0.76087	0.975	0.921569	0.880634
15740	0.987179	0.804348	0.9875	0.946078	0.918725
15750	0.974359	0.826087	0.975	0.941176	0.910553
15760	0.961538	0.804348	0.975	0.931373	0.895085
15770	0.974359	0.804348	0.975	0.936275	0.902713
15780	0.987179	0.804348	0.975	0.941176	0.910553
15790	0.987179	0.782609	0.975	0.936275	0.902993
15800	0.987179	0.826087	0.9625	0.941176	0.910937
15810	0.987179	0.782609	0.95	0.926471	0.889487
15820	0.987179	0.826087	0.9875	0.95098	0.925884
15830	0.974359	0.869565	0.9625	0.946078	0.917589
15840	0.987179	0.869565	0.9625	0.95098	0.925173
15850	0.987179	0.804348	0.95	0.931373	0.896604
15860	0.987179	0.804348	0.9875	0.946078	0.918725
15870	0.961538	0.826087	0.975	0.936275	0.902622
15880	0.987179	0.782609	0.9625	0.931373	0.896622
15890	0.987179	0.869565	0.9875	0.960784	0.940345
15900	0.987179	0.826087	0.975	0.946078	0.918606
15910	0.974359	0.804348	0.975	0.936275	0.903436
15920	0.987179	0.804348	0.9625	0.936275	0.903757
15930	1	0.826087	0.9625	0.946078	0.919028
15940	0.987179	0.804348	0.9875	0.946078	0.918725
15950	0.987179	0.804348	0.9625	0.936275	0.903757
15960	0.987179	0.869565	0.9375	0.941176	0.911458
15970	0.974359	0.826087	0.9625	0.936275	0.903316
15980	0.974359	0.826087	0.9375	0.926471	0.888613
15990	0.974359	0.826087	0.9375	0.926471	0.888516
16000	0.987179	0.826087	0.975	0.946078	0.918173
16010	0.961538	0.826087	0.975	0.936275	0.902622
16020	0.961538	0.847826	0.9625	0.936275	0.902337
16030	0.974359	0.847826	0.925	0.926471	0.887999
16040	0.987179	0.782609	0.9625	0.931373	0.896622
16050	0.987179	0.869565	0.9875	0.960784	0.940345
16060	0.987179	0.804348	0.975	0.941176	0.910973
16070	0.987179	0.782609	0.9875	0.941176	0.911259
16080	0.987179	0.826087	0.975	0.946078	0.918725
16090	0.987179	0.826087	0.9625	0.941176	0.910555
16100	0.974359	0.804348	0.975	0.936275	0.902993
16110	0.987179	0.847826	0.9625	0.946078	0.918163
16120	0.987179	0.826087	0.975	0.946078	0.918253
16130	0.987179	0.804348	1	0.95098	0.925798
16140	0.974359	0.76087	0.95	0.916667	0.874179
16150	0.961538	0.869565	0.95	0.936275	0.902421
16160	0.961538	0.826087	0.975	0.936275	0.902112
16170	0.987179	0.826087	0.9625	0.941176	0.910973
16180	0.987179	0.826087	0.975	0.946078	0.918606
16190	0.987179	0.826087	0.9625	0.941176	0.910937
16200	0.987179	0.804348	0.975	0.941176	0.911467
16210	0.987179	0.804348	0.9625	0.936275	0.904272
16220	0.987179	0.826087	0.9875	0.95098	0.925884
16230	0.987179	0.782609	0.9875	0.941176	0.91108
16240	0.974359	0.782609	0.9625	0.926471	0.88905
16250	0.987179	0.804348	0.9875	0.946078	0.918253
16260	0.974359	0.782609	0.9875	0.936275	0.903603
16270	0.987179	0.847826	0.9625	0.946078	0.918559
16280	0.974359	0.804348	0.9625	0.931373	0.895708
16290	0.974359	0.869565	0.975	0.95098	0.925119
16300	0.974359	0.847826	0.975	0.946078	0.917856
16310	0.987179	0.804348	0.975	0.941176	0.910973
16320	0.974359	0.847826	0.975	0.946078	0.917531
16330	0.974359	0.782609	0.975	0.931373	0.896173
16340	0.974359	0.847826	0.975	0.946078	0.917813
16350	0.974359	0.826087	0.95	0.931373	0.895429
16360	0.961538	0.847826	0.9875	0.946078	0.917176
16370	0.987179	0.869565	0.9375	0.941176	0.911076
16380	0.974359	0.782609	0.975	0.931373	0.895792
16390	0.987179	0.847826	0.975	0.95098	0.925792
16400	0.974359	0.826087	0.975	0.941176	0.910342
16410	0.974359	0.804348	0.9875	0.941176	0.910342
16420	0.987179	0.826087	0.9625	0.941176	0.911393
16430	0.987179	0.826087	0.975	0.946078	0.918173
16440	0.974359	0.804348	0.975	0.936275	0.903341
16450	0.987179	0.804348	0.975	0.941176	0.910973
16460	0.987179	0.869565	0.9375	0.941176	0.911076
16470	0.987179	0.804348	0.9625	0.936275	0.903316
16480	0.974359	0.804348	0.9625	0.931373	0.895315
16490	0.987179	0.804348	0.9625	0.936275	0.904272
16500	0.987179	0.804348	0.975	0.941176	0.91108
16510	0.974359	0.826087	0.9875	0.946078	0.917608
16520	0.974359	0.869565	0.9375	0.936275	0.903027
16530	0.974359	0.869565	0.9875	0.955882	0.932285
16540	0.987179	0.804348	0.975	0.941176	0.910973
16550	0.961538	0.847826	0.9875	0.946078	0.917319
16560	0.987179	0.891304	0.95	0.95098	0.925524
16570	0.987179	0.847826	0.9625	0.946078	0.917813
16580	0.987179	0.804348	0.9625	0.936275	0.904272
16590	0.987179	0.847826	0.9625	0.946078	0.91784
16600	0.987179	0.826087	0.9875	0.95098	0.925884
16610	0.974359	0.826087	1	0.95098	0.925045
16620	0.974359	0.826087	0.9625	0.936275	0.903316
16630	0.974359	0.869565	1	0.960784	0.939984
16640	0.987179	0.826087	0.975	0.946078	0.918173
16650	0.974359	0.782609	0.975	0.931373	0.896295
16660	0.987179	0.847826	0.9625	0.946078	0.918163
16670	0.961538	0.782609	0.925	0.906863	0.858512
16680	0.987179	0.847826	0.9625	0.946078	0.918606
16690	0.974359	0.782609	0.975	0.931373	0.895708
16700	0.987179	0.804348	0.975	0.941176	0.911467
16710	0.987179	0.804348	0.975	0.941176	0.911467
16720	0.987179	0.826087	0.9375	0.931373	0.895873
16730	0.974359	0.76087	0.975	0.926471	0.88829
16740	0.987179	0.826087	0.95	0.936275	0.90336
16750	0.974359	0.826087	0.9875	0.946078	0.917856
16760	0.974359	0.826087	0.975	0.941176	0.910553
16770	0.987179	0.782609	0.9875	0.941176	0.911612
16780	0.987179	0.847826	0.9375	0.936275	0.903843
16790	0.987179	0.73913	0.9875	0.931373	0.897102
16800	0.961538	0.826087	0.9875	0.941176	0.909993
16810	1	0.826087	0.95	0.941176	0.911882
16820	0.987179	0.804348	0.9625	0.936275	0.90382
16830	0.974359	0.826087	0.975	0.941176	0.910623
16840	0.987179	0.804348	0.9625	0.936275	0.903757
16850	0.974359	0.804348	0.95	0.926471	0.888486
16860	0.974359	0.847826	0.9875	0.95098	0.924693
16870	0.987179	0.826087	0.975	0.946078	0.918173
16880	0.961538	0.782609	0.95	0.916667	0.873215
16890	0.987179	0.847826	0.975	0.95098	0.925792
16900	0.961538	0.869565	0.95	0.936275	0.902421
16910	0.961538	0.804348	0.95	0.921569	0.880451
16920	0.961538	0.782609	0.9625	0.921569	0.880443
16930	0.974359	0.804348	0.975	0.936275	0.903341
16940	0.974359	0.804348	0.975	0.936275	0.902934
16950	0.987179	0.847826	0.9625	0.946078	0.917813
16960	0.987179	0.782609	0.9875	0.941176	0.911612
16970	0.974359	0.847826	0.9375	0.931373	0.895749
16980	0.987179	0.826087	0.9625	0.941176	0.910937
16990	0.987179	0.847826	0.9875	0.955882	0.93284
17000	0.987179	0.804348	0.9375	0.926471	0.888965
17010	0.974359	0.782609	0.975	0.931373	0.895792
17020	0.961538	0.826087	0.9625	0.931373	0.894994
17030	0.974359	0.847826	0.975	0.946078	0.917319
17040	0.987179	0.847826	0.975	0.95098	0.925792
17050	0.987179	0.782609	0.9625	0.931373	0.896622
17060	0.987179	0.782609	0.9625	0.931373	0.896711
17070	0.987179	0.826087	0.9875	0.95098	0.925599
17080	0.987179	0.826087	0.95	0.936275	0.902946
17090	0.974359	0.826087	0.975	0.941176	0.910206
17100	0.987179	0.804348	0.9375	0.926471	0.889512
17110	0.987179	0.76087	0.9625	0.926471	0.88905
17120	0.987179	0.826087	0.9625	0.941176	0.911393
17130	1	0.891304	0.975	0.965686	0.948237
17140	0.987179	0.891304	0.9625	0.955882	0.932555
17150	0.974359	0.826087	0.9625	0.936275	0.902934
17160	0.987179	0.826087	0.975	0.946078	0.918606
17170	0.987179	0.826087	0.975	0.946078	0.918173
17180	0.974359	0.826087	0.9875	0.946078	0.91797
17190	0.974359	0.782609	0.9875	0.936275	0.903122
17200	0.987179	0.826087	0.95	0.936275	0.903765
17210	0.987179	0.826087	0.9625	0.941176	0.910937
17220	0.974359	0.76087	0.95	0.916667	0.873318
17230	0.987179	0.826087	0.975	0.946078	0.918606
17240	0.987179	0.847826	0.9875	0.955882	0.93309
17250	0.974359	0.826087	0.95	0.931373	0.895338
17260	0.974359	0.782609	0.975	0.931373	0.895947
17270	0.987179	0.869565	0.95	0.946078	0.918224
17280	0.974359	0.826087	0.925	0.921569	0.881538
17290	0.987179	0.869565	0.9875	0.960784	0.940345
17300	0.974359	0.847826	0.9625	0.941176	0.910206
17310	0.961538	0.847826	0.9625	0.936275	0.902622
17320	0.987179	0.804348	0.9875	0.946078	0.918406
17330	0.987179	0.826087	0.95	0.936275	0.90336
17340	0.974359	0.804348	0.95	0.926471	0.887696
17350	0.974359	0.782609	1	0.941176	0.910516
17360	0.974359	0.804348	0.9875	0.941176	0.910516
17370	0.987179	0.869565	0.95	0.946078	0.918224
17380	0.974359	0.847826	0.975	0.946078	0.917279
17390	0.987179	0.826087	0.975	0.946078	0.917813
17400	0.948718	0.782609	0.95	0.911765	0.865215
17410	0.974359	0.847826	0.975	0.946078	0.917856
17420	0.961538	0.826087	0.9625	0.931373	0.894994
17430	0.974359	0.804348	0.9625	0.931373	0.896173
17440	0.987179	0.826087	0.9875	0.95098	0.925599
17450	0.987179	0.76087	0.95	0.921569	0.880851
17460	0.987179	0.847826	0.9625	0.946078	0.917813
17470	0.961538	0.826087	0.9875	0.941176	0.909993
17480	1	0.804348	0.9625	0.941176	0.911922
17490	0.974359	0.847826	0.95	0.936275	0.902946
17500	0.974359	0.826087	0.9625	0.936275	0.903341
17510	0.974359	0.804348	0.9625	0.931373	0.895708
17520	0.987179	0.847826	0.95	0.941176	0.910972
17530	0.974359	0.826087	0.95	0.931373	0.895749
17540	0.974359	0.826087	0.975	0.941176	0.910239
17550	0.987179	0.826087	0.9625	0.941176	0.910553
17560	0.987179	0.826087	0.975	0.946078	0.918173
17570	0.974359	0.782609	0.9625	0.926471	0.888526
17580	0.974359	0.826087	0.95	0.931373	0.89614
17590	0.948718	0.847826	0.9625	0.931373	0.894355
17600	0.961538	0.804348	0.9625	0.926471	0.888148
17610	0.974359	0.826087	0.975	0.941176	0.910239
17620	0.961538	0.782609	0.95	0.916667	0.87281
17630	0.987179	0.804348	0.9625	0.936275	0.903757
17640	0.961538	0.847826	0.9875	0.946078	0.917319
17650	0.987179	0.847826	0.9875	0.955882	0.93284
17660	0.987179	0.847826	1	0.960784	0.940455
17670	1	0.804348	0.9875	0.95098	0.926929
17680	0.987179	0.847826	0.975	0.95098	0.925136
17690	0.987179	0.826087	0.95	0.936275	0.903765
17700	0.961538	0.826087	0.9875	0.941176	0.910129
17710	0.974359	0.826087	0.95	0.931373	0.895694
17720	0.974359	0.826087	0.975	0.941176	0.910623
17730	0.987179	0.826087	0.9625	0.941176	0.910937
17740	0.961538	0.847826	0.9375	0.926471	0.888138
17750	0.987179	0.869565	0.925	0.936275	0.903657
17760	0.974359	0.847826	0.9875	0.95098	0.925224
17770	0.987179	0.826087	0.975	0.946078	0.917856
17780	0.974359	0.804348	0.9625	0.931373	0.895792
17790	0.974359	0.804348	0.975	0.936275	0.903436
17800	0.987179	0.804348	0.925	0.921569	0.881973
17810	0.987179	0.826087	1	0.955882	0.933227
17820	0.987179	0.76087	0.9625	0.926471	0.889532
17830	0.974359	0.804348	0.9375	0.921569	0.881398
17840	0.987179	0.847826	0.9625	0.946078	0.918559
17850	0.974359	0.804348	0.9625	0.931373	0.895315
17860	0.974359	0.826087	0.9375	0.926471	0.889027
17870	0.974359	0.804348	0.9625	0.931373	0.895708
17880	0.987179	0.826087	0.975	0.946078	0.918606
17890	0.974359	0.782609	0.9375	0.916667	0.873687
17900	0.987179	0.782609	0.9375	0.921569	0.882413
17910	0.987179	0.847826	0.95	0.941176	0.91139
17920	0.961538	0.826087	0.95	0.926471	0.887729
17930	0.987179	0.826087	0.9875	0.95098	0.925884
17940	0.987179	0.869565	0.975	0.955882	0.932464
17950	0.987179	0.826087	1	0.955882	0.933227
17960	0.987179	0.847826	0.9625	0.946078	0.918163
17970	0.974359	0.804348	0.9375	0.921569	0.881326
17980	0.974359	0.826087	0.9875	0.946078	0.917608
17990	0.987179	0.804348	0.95	0.931373	0.896604
18000	0.987179	0.869565	1	0.965686	0.947732
18010	0.974359	0.804348	0.9625	0.931373	0.895792
18020	0.987179	0.804348	0.975	0.941176	0.911467
18030	0.961538	0.804348	0.9625	0.926471	0.887696
18040	0.974359	0.847826	0.975	0.946078	0.917319
18050	0.974359	0.826087	0.9625	0.936275	0.903341
18060	0.961538	0.826087	0.975	0.936275	0.902377
18070	0.987179	0.847826	0.9875	0.955882	0.93309
18080	0.987179	0.782609	0.9875	0.941176	0.911259
18090	0.987179	0.826087	0.975	0.946078	0.918253
18100	0.961538	0.826087	0.9875	0.941176	0.909993
18110	0.987179	0.847826	0.95	0.941176	0.910972
18120	0.987179	0.782609	0.975	0.936275	0.904373
18130	0.974359	0.804348	0.9375	0.921569	0.881398
18140	0.974359	0.826087	0.975	0.941176	0.910623
18150	0.987179	0.804348	0.975	0.941176	0.910623
18160	0.987179	0.804348	0.9375	0.926471	0.889027
18170	0.974359	0.804348	0.975	0.936275	0.903436
18180	0.987179	0.782609	1	0.946078	0.918916
18190	0.987179	0.826087	0.975	0.946078	0.918606
18200	0.974359	0.826087	0.95	0.931373	0.895694
18210	0.987179	0.804348	0.9875	0.946078	0.918253
18220	0.987179	0.76087	0.9875	0.936275	0.904545
18230	0.987179	0.826087	0.975	0.946078	0.918606
18240	0.987179	0.804348	0.9625	0.936275	0.903316
18250	0.961538	0.826087	0.975	0.936275	0.902322
18260	0.987179	0.847826	0.975	0.95098	0.925419
18270	0.987179	0.847826	0.975	0.95098	0.925792
18280	0.961538	0.847826	0.9625	0.936275	0.902145
18290	0.987179	0.804348	0.95	0.931373	0.896604
18300	0.987179	0.782609	0.9375	0.921569	0.883028
18310	0.987179	0.804348	0.95	0.931373	0.896604
18320	0.987179	0.847826	0.9375	0.936275	0.903843
18330	0.987179	0.847826	0.975	0.95098	0.925419
18340	0.974359	0.847826	0.9625	0.941176	0.910555
18350	0.974359	0.804348	0.9875	0.941176	0.910342
18360	0.974359	0.847826	0.9875	0.95098	0.925136
18370	0.987179	0.782609	0.975	0.936275	0.904373
18380	0.974359	0.804348	0.9875	0.941176	0.910764
18390	0.987179	0.826087	0.95	0.936275	0.903757
18400	0.987179	0.782609	1	0.946078	0.918916
18410	0.974359	0.804348	0.9625	0.931373	0.895708
18420	0.974359	0.826087	0.95	0.931373	0.895694
18430	0.974359	0.847826	0.95	0.936275	0.902946
18440	0.987179	0.847826	0.9625	0.946078	0.918559
18450	0.974359	0.826087	0.975	0.941176	0.909927
18460	0.974359	0.826087	0.975	0.941176	0.910623
18470	0.987179	0.847826	0.9625	0.946078	0.918559
18480	0.974359	0.804348	0.9875	0.941176	0.910764
18490	0.948718	0.804348	0.9625	0.921569	0.879827
18500	0.974359	0.826087	0.9875	0.946078	0.918157
18510	0.987179	0.804348	0.9375	0.926471	0.888965
18520	0.948718	0.804348	0.9375	0.911765	0.865207
18530	0.987179	0.826087	0.975	0.946078	0.918606
18540	0.987179	0.826087	0.9625	0.941176	0.911393
18550	0.987179	0.782609	0.9625	0.931373	0.897197
18560	0.987179	0.782609	0.975	0.936275	0.903953
18570	0.987179	0.782609	0.95	0.926471	0.888516
18580	0.987179	0.826087	0.975	0.946078	0.918606
18590	0.974359	0.826087	0.9625	0.936275	0.902934
18600	0.987179	0.782609	0.9625	0.931373	0.896622
18610	0.987179	0.804348	0.9875	0.946078	0.918725
18620	0.987179	0.804348	0.95	0.931373	0.896604
18630	0.961538	0.847826	0.975	0.941176	0.909927
18640	0.974359	0.826087	0.975	0.941176	0.910239
18650	0.974359	0.847826	0.9375	0.931373	0.895588
18660	0.987179	0.847826	0.9875	0.955882	0.933227
18670	0.987179	0.826087	0.95	0.936275	0.903027
18680	1	0.826087	0.95	0.941176	0.911882
18690	0.974359	0.826087	0.9375	0.926471	0.888072
18700	0.987179	0.804348	0.975	0.941176	0.910623
18710	0.974359	0.847826	0.975	0.946078	0.917525
18720	0.987179	0.826087	0.9875	0.95098	0.925884
18730	0.961538	0.869565	0.95	0.936275	0.902648
18740	0.974359	0.826087	0.975	0.941176	0.910553
18750	0.974359	0.847826	0.9625	0.941176	0.910206
18760	0.987179	0.847826	0.975	0.95098	0.925792
18770	0.987179	0.804348	0.975	0.941176	0.910623
18780	0.974359	0.826087	0.975	0.941176	0.910623
18790	0.974359	0.804348	0.9875	0.941176	0.910623
18800	0.974359	0.804348	0.95	0.926471	0.888075
18810	0.987179	0.76087	0.95	0.921569	0.882483
18820	0.974359	0.826087	0.95	0.931373	0.89614
18830	0.974359	0.782609	0.9625	0.926471	0.88905
18840	0.987179	0.826087	0.9625	0.941176	0.910553
18850	0.987179	0.804348	0.975	0.941176	0.910973
18860	0.961538	0.826087	0.975	0.936275	0.902622
18870	0.974359	0.804348	0.975	0.936275	0.902993
18880	0.987179	0.826087	0.9625	0.941176	0.910937
18890	0.987179	0.847826	0.975	0.95098	0.925792
18900	1	0.804348	0.9625	0.941176	0.912527
18910	0.987179	0.847826	0.975	0.95098	0.925792
18920	0.987179	0.76087	0.95	0.921569	0.881833
18930	0.987179	0.891304	0.975	0.960784	0.940056
18940	0.987179	0.826087	0.9375	0.931373	0.896228
18950	0.987179	0.782609	0.975	0.936275	0.90382
18960	0.987179	0.826087	0.925	0.926471	0.890127
18970	0.961538	0.782609	0.9625	0.921569	0.880102
18980	0.987179	0.826087	0.9375	0.931373	0.896655
18990	0.974359	0.804348	0.95	0.926471	0.888486
19000	0.987179	0.782609	0.9625	0.931373	0.896173
19010	0.987179	0.869565	0.975	0.955882	0.932713
19020	0.987179	0.826087	0.975	0.946078	0.918253
19030	0.974359	0.847826	0.9875	0.95098	0.925136
19040	0.974359	0.782609	0.9625	0.926471	0.888972
19050	0.974359	0.847826	0.9625	0.941176	0.910553
19060	0.987179	0.804348	0.975	0.941176	0.91108
19070	0.974359	0.782609	0.975	0.931373	0.895708
19080	0.961538	0.804348	0.9625	0.926471	0.887696
19090	0.974359	0.826087	1	0.95098	0.925384
19100	0.974359	0.826087	0.9625	0.936275	0.903316
19110	0.961538	0.847826	0.95	0.931373	0.894743
19120	0.987179	0.804348	0.975	0.941176	0.910623
19130	0.987179	0.782609	0.9625	0.931373	0.896622
19140	0.987179	0.826087	0.95	0.936275	0.904243
19150	0.974359	0.804348	0.975	0.936275	0.903436
19160	0.974359	0.847826	0.9875	0.95098	0.925224
19170	0.974359	0.847826	0.975	0.946078	0.917525
19180	0.974359	0.804348	0.975	0.936275	0.903436
19190	0.987179	0.826087	0.9875	0.95098	0.925884
19200	0.987179	0.782609	0.975	0.936275	0.903436
19210	0.948718	0.847826	0.975	0.936275	0.901918
19220	0.987179	0.826087	0.95	0.936275	0.903765
19230	0.974359	0.826087	1	0.95098	0.925384
19240	0.987179	0.826087	0.9375	0.931373	0.895694
19250	0.987179	0.826087	0.9625	0.941176	0.910937
19260	0.987179	0.826087	0.9875	0.95098	0.925884
19270	0.987179	0.847826	0.975	0.95098	0.925884
19280	0.974359	0.804348	0.975	0.936275	0.902993
19290	0.987179	0.826087	0.925	0.926471	0.889157
19300	0.987179	0.826087	0.95	0.936275	0.903757
19310	0.974359	0.804348	0.975	0.936275	0.903122
19320	0.987179	0.826087	0.95	0.936275	0.904243
19330	0.987179	0.826087	0.975	0.946078	0.918606
19340	0.987179	0.782609	0.975	0.936275	0.904373
19350	0.935897	0.804348	0.95	0.911765	0.864096
19360	0.987179	0.782609	0.95	0.926471	0.890082
19370	0.974359	0.826087	0.9375	0.926471	0.889027
19380	0.987179	0.804348	0.9875	0.946078	0.918725
19390	0.974359	0.782609	0.975	0.931373	0.895792
19400	0.987179	0.76087	0.925	0.911765	0.868337
19410	0.974359	0.804348	0.9625	0.931373	0.895708
19420	0.987179	0.804348	0.9625	0.936275	0.904272
19430	0.987179	0.826087	0.9625	0.941176	0.911393
19440	0.987179	0.804348	0.95	0.931373	0.896604
19450	0.974359	0.847826	0.9625	0.941176	0.910553
19460	0.974359	0.782609	0.975	0.931373	0.895947
19470	0.987179	0.826087	0.975	0.946078	0.918173
19480	0.987179	0.826087	0.9875	0.95098	0.925599
19490	0.974359	0.826087	0.9625	0.936275	0.902622
19500	0.987179	0.76087	1	0.941176	0.91183
19510	0.987179	0.826087	0.9875	0.95098	0.925473
19520	0.987179	0.826087	0.9625	0.941176	0.910553
19530	0.974359	0.804348	0.975	0.936275	0.903341
19540	0.974359	0.804348	0.95	0.926471	0.888972
19550	0.961538	0.804348	0.9625	0.926471	0.887387
19560	0.974359	0.826087	0.9625	0.936275	0.903341
19570	0.974359	0.847826	0.95	0.936275	0.902946
19580	1	0.804348	0.9375	0.931373	0.896604
19590	0.987179	0.804348	0.975	0.941176	0.911467
19600	0.987179	0.826087	0.9875	0.95098	0.925884
19610	0.974359	0.76087	0.95	0.916667	0.873726
19620	0.987179	0.826087	0.9625	0.941176	0.910937
19630	0.961538	0.847826	0.975	0.941176	0.909573
19640	0.974359	0.826087	0.95	0.931373	0.895694
19650	0.974359	0.847826	0.9625	0.941176	0.910206
19660	0.987179	0.804348	0.9875	0.946078	0.918253
19670	0.974359	0.782609	0.9875	0.936275	0.903603
19680	0.974359	0.826087	0.975	0.941176	0.909993
19690	0.987179	0.76087	0.9875	0.936275	0.904545
19700	1	0.826087	0.975	0.95098	0.925884
19710	0.987179	0.782609	0.9875	0.941176	0.91108
19720	0.974359	0.847826	0.975	0.946078	0.917856
19730	0.974359	0.869565	0.9625	0.946078	0.917525
19740	0.961538	0.847826	0.9875	0.946078	0.917319
19750	0.974359	0.826087	0.9625	0.936275	0.903341
19760	0.987179	0.847826	0.9625	0.946078	0.918173
19770	0.961538	0.847826	0.95	0.931373	0.895052
19780	0.974359	0.73913	0.975	0.921569	0.881383
19790	0.974359	0.869565	0.95	0.941176	0.910244
19800	0.987179	0.847826	0.975	0.95098	0.925792
19810	0.987179	0.76087	0.9875	0.936275	0.903603
19820	0.974359	0.782609	0.9875	0.936275	0.903603
19830	0.974359	0.847826	0.9625	0.941176	0.910553
19840	0.987179	0.826087	0.9625	0.941176	0.911393
19850	0.974359	0.804348	0.9625	0.931373	0.895315
19860	0.974359	0.804348	0.9875	0.941176	0.910342
19870	0.974359	0.847826	0.9625	0.941176	0.910555
19880	0.987179	0.891304	0.975	0.960784	0.940056
19890	0.987179	0.804348	1	0.95098	0.926048
19900	0.987179	0.826087	0.9875	0.95098	0.925224
19910	1	0.826087	0.9375	0.936275	0.904798
19920	0.987179	0.847826	0.975	0.95098	0.925792
19930	0.987179	0.804348	0.9875	0.946078	0.918725
19940	0.961538	0.804348	0.9625	0.926471	0.888075
19950	0.974359	0.782609	0.9375	0.916667	0.874179
19960	0.987179	0.804348	0.9625	0.936275	0.904272
19970	0.974359	0.782609	0.9625	0.926471	0.888972
19980	0.987179	0.76087	0.95	0.921569	0.882413
19990	0.948718	0.826087	0.9625	0.926471	0.887387
[truncated: 2,239 more rows]

## Sheet: SMO
Number of features	Class1 (A IDH) accuracy	Class2 (A IDH, HG) accuracy	Class3 (O IDH) accuracy	Overall accuracy	MCC
10	0.974359	0.782609	1	0.941176	0.910516
20	1	0.913043	1	0.980392	0.970243
30	0.987179	0.869565	1	0.965686	0.947587
40	0.974359	0.869565	1	0.960784	0.939767
50	0.974359	0.869565	1	0.960784	0.939767
60	0.974359	0.869565	1	0.960784	0.939767
70	0.974359	0.891304	1	0.965686	0.947204
80	0.974359	0.869565	1	0.960784	0.939767
90	0.987179	0.891304	1	0.970588	0.95495
100	0.987179	0.934783	1	0.980392	0.969833
110	0.987179	0.913043	1	0.97549	0.962365
120	0.987179	0.913043	0.9875	0.970588	0.954858
130	0.987179	0.891304	0.9875	0.965686	0.947468
140	0.987179	0.913043	1	0.97549	0.962365
150	0.987179	0.913043	1	0.97549	0.962365
160	0.987179	0.913043	1	0.97549	0.962365
170	0.974359	0.913043	1	0.970588	0.954692
180	0.974359	0.913043	1	0.970588	0.954692
190	0.974359	0.913043	1	0.970588	0.954692
200	0.974359	0.891304	1	0.965686	0.947204
210	0.987179	0.869565	1	0.965686	0.947587
220	0.974359	0.891304	1	0.965686	0.947204
230	0.974359	0.869565	1	0.960784	0.939767
240	0.974359	0.869565	1	0.960784	0.939767
250	0.987179	0.913043	0.9875	0.970588	0.954858
260	0.987179	0.913043	0.9875	0.970588	0.954858
270	0.987179	0.891304	0.9875	0.965686	0.947468
280	0.987179	0.891304	0.9875	0.965686	0.947468
290	0.987179	0.891304	0.9875	0.965686	0.947468
300	0.987179	0.891304	0.9875	0.965686	0.947468
310	0.987179	0.891304	0.9875	0.965686	0.947468
320	0.987179	0.891304	0.9875	0.965686	0.947468
330	0.987179	0.891304	0.9875	0.965686	0.947468
340	0.987179	0.891304	0.9875	0.965686	0.947468
350	0.987179	0.891304	0.9875	0.965686	0.947468
360	0.987179	0.891304	0.9875	0.965686	0.947468
370	0.987179	0.891304	0.9875	0.965686	0.947468
380	0.987179	0.891304	0.9875	0.965686	0.947468
390	0.987179	0.891304	0.9875	0.965686	0.947468
400	0.987179	0.891304	0.9875	0.965686	0.947468
410	0.987179	0.891304	0.9875	0.965686	0.947468
420	0.987179	0.891304	0.9875	0.965686	0.947468
430	0.987179	0.891304	0.9875	0.965686	0.947468
440	0.987179	0.891304	0.9875	0.965686	0.947468
450	0.987179	0.891304	0.9875	0.965686	0.947468
460	0.987179	0.891304	0.9875	0.965686	0.947468
470	0.987179	0.891304	0.9875	0.965686	0.947468
480	0.987179	0.913043	0.9875	0.970588	0.955004
490	0.987179	0.913043	0.9875	0.970588	0.955004
500	0.987179	0.913043	0.9875	0.970588	0.955004
510	0.987179	0.913043	0.9875	0.970588	0.955004
520	0.987179	0.913043	0.9875	0.970588	0.955004
530	0.987179	0.891304	0.9875	0.965686	0.947468
540	0.987179	0.913043	0.9875	0.970588	0.955004
550	0.987179	0.913043	0.9875	0.970588	0.955004
560	0.987179	0.913043	0.9875	0.970588	0.955004
570	0.987179	0.891304	0.9875	0.965686	0.947468
580	0.987179	0.913043	0.9875	0.970588	0.954858
590	0.987179	0.934783	0.9875	0.97549	0.962411
600	0.987179	0.913043	0.9875	0.970588	0.954858
610	0.987179	0.934783	0.9875	0.97549	0.962411
620	0.987179	0.934783	0.9875	0.97549	0.962411
630	0.987179	0.934783	0.9875	0.97549	0.962411
640	0.987179	0.934783	0.9875	0.97549	0.962411
650	0.987179	0.934783	0.9875	0.97549	0.962411
660	0.987179	0.934783	0.9875	0.97549	0.962411
670	0.987179	0.934783	0.9875	0.97549	0.962411
680	0.987179	0.956522	0.9875	0.980392	0.969871
690	0.987179	0.934783	1	0.980392	0.969833
700	0.987179	0.934783	1	0.980392	0.969833
710	0.987179	0.913043	1	0.97549	0.962365
720	0.987179	0.934783	1	0.980392	0.969833
730	0.987179	0.934783	1	0.980392	0.969833
740	0.987179	0.934783	1	0.980392	0.969833
750	0.987179	0.956522	1	0.985294	0.977357
760	0.987179	0.934783	1	0.980392	0.969833
770	0.987179	0.934783	1	0.980392	0.969833
780	0.987179	0.913043	1	0.97549	0.962365
790	0.987179	0.913043	1	0.97549	0.962365
800	0.987179	0.913043	1	0.97549	0.962365
810	0.987179	0.913043	1	0.97549	0.962365
820	0.987179	0.934783	1	0.980392	0.969833
830	0.987179	0.934783	1	0.980392	0.969833
840	0.987179	0.934783	1	0.980392	0.969833
850	0.987179	0.934783	1	0.980392	0.969833
860	0.987179	0.934783	1	0.980392	0.969833
870	0.987179	0.913043	1	0.97549	0.962365
880	0.987179	0.934783	1	0.980392	0.969833
890	0.987179	0.934783	1	0.980392	0.969833
900	0.987179	0.934783	1	0.980392	0.969833
910	0.987179	0.934783	1	0.980392	0.969833
920	0.987179	0.934783	1	0.980392	0.969833
930	0.987179	0.934783	1	0.980392	0.969833
940	0.987179	0.934783	1	0.980392	0.969833
950	0.987179	0.913043	1	0.97549	0.962365
960	0.987179	0.934783	1	0.980392	0.969833
970	0.987179	0.934783	1	0.980392	0.969833
980	0.987179	0.934783	1	0.980392	0.969833
990	0.987179	0.934783	1	0.980392	0.969833
1000	0.987179	0.934783	1	0.980392	0.969833
1010	0.987179	0.934783	1	0.980392	0.969833
1020	0.987179	0.934783	1	0.980392	0.969833
1030	0.987179	0.934783	1	0.980392	0.969833
1040	0.987179	0.934783	1	0.980392	0.969833
1050	0.987179	0.934783	1	0.980392	0.969833
1060	0.987179	0.934783	1	0.980392	0.969833
1070	0.987179	0.934783	1	0.980392	0.969833
1080	0.987179	0.934783	1	0.980392	0.969833
1090	0.987179	0.934783	1	0.980392	0.969833
1100	0.987179	0.934783	1	0.980392	0.969833
1110	0.987179	0.934783	1	0.980392	0.969833
1120	0.987179	0.934783	1	0.980392	0.969833
1130	0.987179	0.934783	1	0.980392	0.969833
1140	0.987179	0.934783	1	0.980392	0.969833
1150	0.987179	0.934783	1	0.980392	0.969833
1160	0.987179	0.934783	1	0.980392	0.969833
1170	0.987179	0.934783	1	0.980392	0.969833
1180	0.987179	0.934783	1	0.980392	0.969833
1190	0.987179	0.934783	1	0.980392	0.969833
1200	0.987179	0.913043	1	0.97549	0.962365
1210	0.987179	0.913043	1	0.97549	0.962365
1220	0.987179	0.913043	1	0.97549	0.962365
1230	0.987179	0.913043	1	0.97549	0.962365
1240	0.987179	0.913043	1	0.97549	0.962365
1250	0.987179	0.913043	1	0.97549	0.962365
1260	0.987179	0.913043	1	0.97549	0.962365
1270	0.987179	0.913043	1	0.97549	0.962365
1280	0.987179	0.913043	1	0.97549	0.962365
1290	0.987179	0.913043	1	0.97549	0.962365
1300	0.987179	0.913043	1	0.97549	0.962365
1310	0.987179	0.913043	1	0.97549	0.962365
1320	0.987179	0.913043	1	0.97549	0.962365
1330	0.987179	0.913043	1	0.97549	0.962365
1340	0.987179	0.913043	1	0.97549	0.962365
1350	0.987179	0.913043	1	0.97549	0.962365
1360	0.987179	0.913043	1	0.97549	0.962365
1370	0.987179	0.913043	1	0.97549	0.962365
1380	0.987179	0.913043	1	0.97549	0.962365
1390	0.987179	0.913043	1	0.97549	0.962365
1400	0.987179	0.913043	1	0.97549	0.962365
1410	0.987179	0.913043	1	0.97549	0.962365
1420	0.987179	0.913043	1	0.97549	0.962365
1430	0.987179	0.913043	1	0.97549	0.962365
1440	0.987179	0.913043	1	0.97549	0.962365
1450	0.987179	0.913043	1	0.97549	0.962365
1460	0.987179	0.913043	1	0.97549	0.962365
1470	0.987179	0.913043	1	0.97549	0.962365
1480	0.987179	0.913043	1	0.97549	0.962365
1490	0.987179	0.913043	1	0.97549	0.962365
1500	0.987179	0.913043	1	0.97549	0.962365
1510	0.987179	0.913043	1	0.97549	0.962365
1520	0.987179	0.913043	1	0.97549	0.962365
1530	0.987179	0.913043	1	0.97549	0.962365
1540	0.987179	0.913043	1	0.97549	0.962365
1550	0.987179	0.913043	1	0.97549	0.962365
1560	0.987179	0.913043	1	0.97549	0.962365
1570	0.987179	0.913043	1	0.97549	0.962365
1580	0.987179	0.913043	1	0.97549	0.962365
1590	0.987179	0.913043	1	0.97549	0.962365
1600	0.987179	0.913043	1	0.97549	0.962365
1610	0.987179	0.913043	1	0.97549	0.962365
1620	0.987179	0.913043	1	0.97549	0.962365
1630	0.987179	0.913043	1	0.97549	0.962365
1640	0.987179	0.913043	1	0.97549	0.962365
1650	0.987179	0.913043	1	0.97549	0.962365
1660	0.987179	0.913043	1	0.97549	0.962365
1670	0.987179	0.913043	1	0.97549	0.962365
1680	0.987179	0.913043	1	0.97549	0.962365
1690	0.987179	0.913043	1	0.97549	0.962365
1700	0.987179	0.913043	1	0.97549	0.962365
1710	0.987179	0.913043	1	0.97549	0.962365
1720	0.987179	0.913043	1	0.97549	0.962365
1730	0.987179	0.913043	1	0.97549	0.962365
1740	0.987179	0.913043	1	0.97549	0.962365
1750	0.987179	0.913043	1	0.97549	0.962365
1760	0.974359	0.913043	1	0.970588	0.954692
1770	0.987179	0.913043	1	0.97549	0.962365
1780	0.987179	0.913043	1	0.97549	0.962365
1790	0.987179	0.913043	1	0.97549	0.962365
1800	0.987179	0.913043	1	0.97549	0.962365
1810	0.974359	0.913043	1	0.970588	0.954692
1820	0.961538	0.913043	1	0.965686	0.947112
1830	0.961538	0.913043	1	0.965686	0.947112
1840	0.961538	0.913043	1	0.965686	0.947112
1850	0.961538	0.913043	1	0.965686	0.947112
1860	0.961538	0.913043	1	0.965686	0.947112
1870	0.961538	0.913043	1	0.965686	0.947112
1880	0.961538	0.913043	1	0.965686	0.947112
1890	0.974359	0.913043	1	0.970588	0.954692
1900	0.987179	0.913043	1	0.97549	0.962365
1910	0.987179	0.913043	1	0.97549	0.962365
1920	0.987179	0.913043	1	0.97549	0.962365
1930	0.987179	0.913043	1	0.97549	0.962365
1940	0.987179	0.913043	1	0.97549	0.962365
1950	0.987179	0.913043	1	0.97549	0.962365
1960	0.987179	0.913043	1	0.97549	0.962365
1970	0.987179	0.913043	1	0.97549	0.962365
1980	0.987179	0.913043	1	0.97549	0.962365
1990	0.987179	0.913043	1	0.97549	0.962365
2000	0.987179	0.913043	1	0.97549	0.962365
2010	0.987179	0.913043	1	0.97549	0.962365
2020	0.987179	0.913043	1	0.97549	0.962365
2030	0.987179	0.913043	1	0.97549	0.962365
2040	0.987179	0.913043	1	0.97549	0.962365
2050	0.987179	0.913043	1	0.97549	0.962365
2060	0.987179	0.913043	1	0.97549	0.962365
2070	0.987179	0.913043	1	0.97549	0.962365
2080	0.987179	0.913043	1	0.97549	0.962365
2090	0.987179	0.913043	1	0.97549	0.962365
2100	0.987179	0.913043	1	0.97549	0.962365
2110	0.987179	0.913043	1	0.97549	0.962365
2120	0.987179	0.913043	1	0.97549	0.962365
2130	0.987179	0.913043	1	0.97549	0.962365
2140	0.987179	0.913043	1	0.97549	0.962365
2150	0.987179	0.913043	1	0.97549	0.962365
2160	0.987179	0.913043	1	0.97549	0.962365
2170	0.987179	0.913043	1	0.97549	0.962365
2180	0.987179	0.913043	1	0.97549	0.962365
2190	0.987179	0.913043	1	0.97549	0.962365
2200	0.987179	0.913043	1	0.97549	0.962365
2210	0.987179	0.913043	1	0.97549	0.962365
2220	0.987179	0.913043	1	0.97549	0.962365
2230	0.987179	0.913043	1	0.97549	0.962365
2240	0.987179	0.913043	1	0.97549	0.962365
2250	0.987179	0.913043	1	0.97549	0.962365
2260	0.987179	0.913043	1	0.97549	0.962365
2270	0.987179	0.913043	1	0.97549	0.962365
2280	0.987179	0.913043	1	0.97549	0.962365
2290	0.987179	0.913043	1	0.97549	0.962365
2300	0.987179	0.913043	1	0.97549	0.962365
2310	0.987179	0.913043	1	0.97549	0.962365
2320	0.987179	0.913043	1	0.97549	0.962365
2330	0.987179	0.913043	1	0.97549	0.962365
2340	0.987179	0.913043	1	0.97549	0.962365
2350	0.987179	0.913043	1	0.97549	0.962365
2360	0.987179	0.913043	1	0.97549	0.962365
2370	0.987179	0.913043	1	0.97549	0.962365
2380	0.987179	0.913043	1	0.97549	0.962365
2390	0.987179	0.913043	1	0.97549	0.962365
2400	0.987179	0.913043	1	0.97549	0.962365
2410	0.987179	0.913043	1	0.97549	0.962365
2420	0.987179	0.913043	1	0.97549	0.962365
2430	0.987179	0.913043	1	0.97549	0.962365
2440	0.987179	0.913043	1	0.97549	0.962365
2450	0.987179	0.913043	1	0.97549	0.962365
2460	0.987179	0.913043	1	0.97549	0.962365
2470	0.987179	0.913043	1	0.97549	0.962365
2480	0.987179	0.913043	1	0.97549	0.962365
2490	0.987179	0.913043	1	0.97549	0.962365
2500	0.987179	0.913043	1	0.97549	0.962365
2510	0.987179	0.913043	1	0.97549	0.962365
2520	0.987179	0.913043	1	0.97549	0.962365
2530	0.987179	0.913043	1	0.97549	0.962365
2540	0.987179	0.913043	1	0.97549	0.962365
2550	0.987179	0.913043	1	0.97549	0.962365
2560	0.987179	0.913043	1	0.97549	0.962365
2570	0.987179	0.913043	1	0.97549	0.962365
2580	0.987179	0.913043	1	0.97549	0.962365
2590	0.987179	0.913043	1	0.97549	0.962365
2600	0.987179	0.913043	1	0.97549	0.962365
2610	0.987179	0.913043	1	0.97549	0.962365
2620	0.987179	0.913043	1	0.97549	0.962365
2630	0.987179	0.913043	1	0.97549	0.962365
2640	0.987179	0.913043	1	0.97549	0.962365
2650	0.987179	0.913043	1	0.97549	0.962365
2660	0.974359	0.913043	1	0.970588	0.954692
2670	0.974359	0.913043	1	0.970588	0.954692
2680	0.974359	0.913043	1	0.970588	0.954692
2690	0.974359	0.913043	1	0.970588	0.954692
2700	0.987179	0.913043	1	0.97549	0.962365
2710	0.974359	0.913043	1	0.970588	0.954692
2720	0.974359	0.913043	1	0.970588	0.954692
2730	0.974359	0.913043	1	0.970588	0.954692
2740	0.974359	0.913043	1	0.970588	0.954692
2750	0.974359	0.913043	1	0.970588	0.954692
2760	0.974359	0.913043	1	0.970588	0.954692
2770	0.974359	0.913043	1	0.970588	0.954692
2780	0.974359	0.913043	1	0.970588	0.954692
2790	0.974359	0.913043	1	0.970588	0.954692
2800	0.974359	0.913043	1	0.970588	0.954692
2810	0.974359	0.913043	1	0.970588	0.954692
2820	0.974359	0.913043	1	0.970588	0.954692
2830	0.974359	0.913043	1	0.970588	0.954692
2840	0.974359	0.913043	1	0.970588	0.954692
2850	0.974359	0.913043	1	0.970588	0.954692
2860	0.974359	0.913043	1	0.970588	0.954692
2870	0.974359	0.913043	1	0.970588	0.954692
2880	0.974359	0.913043	1	0.970588	0.954692
2890	0.974359	0.913043	1	0.970588	0.954692
2900	0.974359	0.913043	1	0.970588	0.954692
2910	0.974359	0.913043	1	0.970588	0.954692
2920	0.974359	0.913043	1	0.970588	0.954692
2930	0.987179	0.913043	1	0.97549	0.962365
2940	0.987179	0.913043	1	0.97549	0.962365
2950	0.987179	0.913043	1	0.97549	0.962365
2960	0.987179	0.913043	1	0.97549	0.962365
2970	0.987179	0.913043	1	0.97549	0.962365
2980	0.974359	0.913043	1	0.970588	0.954692
2990	0.974359	0.913043	1	0.970588	0.954692
3000	0.974359	0.913043	1	0.970588	0.954692
3010	0.974359	0.913043	1	0.970588	0.954692
3020	0.974359	0.913043	1	0.970588	0.954692
3030	0.974359	0.913043	1	0.970588	0.954692
3040	0.987179	0.913043	1	0.97549	0.962365
3050	0.987179	0.913043	1	0.97549	0.962365
3060	0.987179	0.913043	1	0.97549	0.962365
3070	0.974359	0.913043	1	0.970588	0.954692
3080	0.974359	0.913043	1	0.970588	0.954692
3090	0.987179	0.913043	1	0.97549	0.962365
3100	0.974359	0.913043	1	0.970588	0.954692
3110	0.974359	0.913043	1	0.970588	0.954692
3120	0.987179	0.913043	1	0.97549	0.962365
3130	0.987179	0.913043	1	0.97549	0.962365
3140	0.987179	0.913043	1	0.97549	0.962365
3150	0.987179	0.913043	1	0.97549	0.962365
3160	0.987179	0.913043	1	0.97549	0.962365
3170	0.987179	0.913043	1	0.97549	0.962365
3180	0.974359	0.913043	1	0.970588	0.954692
3190	0.974359	0.913043	1	0.970588	0.954692
3200	0.974359	0.913043	1	0.970588	0.954692
3210	0.974359	0.913043	1	0.970588	0.954692
3220	0.974359	0.913043	1	0.970588	0.954692
3230	0.974359	0.913043	1	0.970588	0.954692
3240	0.974359	0.913043	1	0.970588	0.954692
3250	0.974359	0.913043	1	0.970588	0.954692
3260	0.974359	0.913043	1	0.970588	0.954692
3270	0.974359	0.913043	1	0.970588	0.954692
3280	0.974359	0.913043	1	0.970588	0.954692
3290	0.974359	0.913043	1	0.970588	0.954692
3300	0.974359	0.913043	1	0.970588	0.954692
3310	0.974359	0.913043	1	0.970588	0.954692
3320	0.974359	0.913043	1	0.970588	0.954692
3330	0.974359	0.913043	1	0.970588	0.954692
3340	0.974359	0.913043	1	0.970588	0.954692
3350	0.974359	0.913043	1	0.970588	0.954692
3360	0.974359	0.913043	1	0.970588	0.954692
3370	0.974359	0.913043	1	0.970588	0.954692
3380	0.974359	0.913043	1	0.970588	0.954692
3390	0.974359	0.913043	1	0.970588	0.954692
3400	0.974359	0.913043	1	0.970588	0.954692
3410	0.974359	0.913043	1	0.970588	0.954692
3420	0.974359	0.913043	1	0.970588	0.954692
3430	0.974359	0.913043	1	0.970588	0.954692
3440	0.974359	0.913043	1	0.970588	0.954692
3450	0.974359	0.913043	1	0.970588	0.954692
3460	0.974359	0.913043	1	0.970588	0.954692
3470	0.974359	0.913043	1	0.970588	0.954692
3480	0.974359	0.913043	1	0.970588	0.954692
3490	0.974359	0.913043	1	0.970588	0.954692
3500	0.974359	0.913043	1	0.970588	0.954692
3510	0.974359	0.913043	1	0.970588	0.954692
3520	0.987179	0.913043	1	0.97549	0.962365
3530	0.987179	0.913043	1	0.97549	0.962365
3540	0.987179	0.913043	1	0.97549	0.962365
3550	0.987179	0.913043	1	0.97549	0.962365
3560	0.987179	0.913043	1	0.97549	0.962365
3570	0.987179	0.913043	1	0.97549	0.962365
3580	0.987179	0.913043	1	0.97549	0.962365
3590	0.987179	0.913043	1	0.97549	0.962365
3600	0.987179	0.913043	1	0.97549	0.962365
3610	0.987179	0.913043	1	0.97549	0.962365
3620	0.987179	0.913043	1	0.97549	0.962365
3630	0.987179	0.913043	1	0.97549	0.962365
3640	0.987179	0.913043	1	0.97549	0.962365
3650	0.987179	0.913043	1	0.97549	0.962365
3660	0.987179	0.913043	1	0.97549	0.962365
3670	0.987179	0.913043	1	0.97549	0.962365
3680	0.987179	0.913043	1	0.97549	0.962365
3690	0.987179	0.913043	1	0.97549	0.962365
3700	0.987179	0.913043	1	0.97549	0.962365
3710	0.987179	0.913043	1	0.97549	0.962365
3720	0.987179	0.913043	1	0.97549	0.962365
3730	0.987179	0.913043	1	0.97549	0.962365
3740	0.987179	0.913043	1	0.97549	0.962365
3750	0.987179	0.913043	1	0.97549	0.962365
3760	0.987179	0.913043	1	0.97549	0.962365
3770	0.987179	0.913043	1	0.97549	0.962365
3780	0.987179	0.913043	1	0.97549	0.962365
3790	1	0.913043	1	0.980392	0.970132
3800	1	0.913043	1	0.980392	0.970132
3810	1	0.913043	1	0.980392	0.970132
3820	0.987179	0.913043	1	0.97549	0.962365
3830	0.987179	0.913043	1	0.97549	0.962365
3840	0.987179	0.913043	1	0.97549	0.962365
3850	0.987179	0.913043	1	0.97549	0.962365
3860	0.987179	0.913043	1	0.97549	0.962365
3870	0.987179	0.913043	1	0.97549	0.962365
3880	0.987179	0.913043	1	0.97549	0.962365
3890	0.987179	0.913043	1	0.97549	0.962365
3900	0.987179	0.913043	1	0.97549	0.962365
3910	0.987179	0.913043	1	0.97549	0.962365
3920	1	0.913043	1	0.980392	0.970132
3930	1	0.913043	1	0.980392	0.970132
3940	1	0.913043	1	0.980392	0.970132
3950	1	0.913043	1	0.980392	0.970132
3960	1	0.913043	1	0.980392	0.970132
3970	1	0.913043	1	0.980392	0.970132
3980	1	0.913043	1	0.980392	0.970132
3990	0.987179	0.913043	1	0.97549	0.962365
4000	0.987179	0.913043	1	0.97549	0.962365
4010	0.987179	0.913043	1	0.97549	0.962365
4020	0.987179	0.913043	1	0.97549	0.962365
4030	1	0.913043	1	0.980392	0.970132
4040	0.987179	0.913043	1	0.97549	0.962365
4050	0.987179	0.913043	1	0.97549	0.962365
4060	0.987179	0.913043	1	0.97549	0.962365
4070	0.987179	0.913043	1	0.97549	0.962365
4080	1	0.913043	1	0.980392	0.970132
4090	1	0.913043	1	0.980392	0.970132
4100	0.987179	0.913043	1	0.97549	0.962365
4110	0.987179	0.913043	1	0.97549	0.962365
4120	0.987179	0.913043	1	0.97549	0.962365
4130	0.987179	0.913043	1	0.97549	0.962365
4140	0.987179	0.913043	1	0.97549	0.962365
4150	0.987179	0.913043	1	0.97549	0.962365
4160	0.987179	0.913043	1	0.97549	0.962365
4170	0.987179	0.913043	1	0.97549	0.962365
4180	0.987179	0.913043	1	0.97549	0.962365
4190	0.987179	0.913043	1	0.97549	0.962365
4200	1	0.913043	1	0.980392	0.970132
4210	1	0.913043	1	0.980392	0.970132
4220	1	0.913043	1	0.980392	0.970132
4230	1	0.913043	1	0.980392	0.970132
4240	1	0.913043	1	0.980392	0.970132
4250	1	0.913043	1	0.980392	0.970132
4260	1	0.913043	1	0.980392	0.970132
4270	1	0.913043	1	0.980392	0.970132
4280	1	0.913043	1	0.980392	0.970132
4290	1	0.913043	1	0.980392	0.970132
4300	1	0.913043	1	0.980392	0.970132
4310	1	0.913043	1	0.980392	0.970132
4320	1	0.913043	1	0.980392	0.970132
4330	1	0.913043	1	0.980392	0.970132
4340	1	0.913043	1	0.980392	0.970132
4350	1	0.913043	1	0.980392	0.970132
4360	1	0.913043	1	0.980392	0.970132
4370	1	0.913043	1	0.980392	0.970132
4380	1	0.913043	1	0.980392	0.970132
4390	1	0.913043	1	0.980392	0.970132
4400	1	0.913043	1	0.980392	0.970132
4410	1	0.913043	1	0.980392	0.970132
4420	0.987179	0.913043	1	0.97549	0.962365
4430	1	0.913043	1	0.980392	0.970132
4440	1	0.913043	1	0.980392	0.970132
4450	1	0.913043	1	0.980392	0.970132
4460	1	0.913043	1	0.980392	0.970132
4470	1	0.913043	1	0.980392	0.970132
4480	1	0.913043	1	0.980392	0.970132
4490	1	0.913043	1	0.980392	0.970132
4500	1	0.913043	1	0.980392	0.970132
4510	1	0.913043	1	0.980392	0.970132
4520	1	0.913043	1	0.980392	0.970132
4530	1	0.913043	1	0.980392	0.970132
4540	1	0.913043	1	0.980392	0.970132
4550	1	0.913043	1	0.980392	0.970132
4560	1	0.913043	1	0.980392	0.970132
4570	1	0.913043	1	0.980392	0.970132
4580	1	0.913043	1	0.980392	0.970132
4590	1	0.913043	1	0.980392	0.970132
4600	1	0.913043	1	0.980392	0.970132
4610	1	0.913043	1	0.980392	0.970132
4620	1	0.913043	1	0.980392	0.970132
4630	1	0.913043	1	0.980392	0.970132
4640	1	0.913043	1	0.980392	0.970132
4650	1	0.913043	1	0.980392	0.970132
4660	1	0.913043	1	0.980392	0.970132
4670	1	0.913043	1	0.980392	0.970132
4680	1	0.913043	1	0.980392	0.970132
4690	1	0.913043	1	0.980392	0.970132
4700	1	0.913043	1	0.980392	0.970132
4710	1	0.913043	1	0.980392	0.970132
4720	1	0.913043	1	0.980392	0.970132
4730	1	0.913043	1	0.980392	0.970132
4740	1	0.913043	1	0.980392	0.970132
4750	1	0.913043	1	0.980392	0.970132
4760	1	0.913043	1	0.980392	0.970132
4770	1	0.913043	1	0.980392	0.970132
4780	1	0.913043	1	0.980392	0.970132
4790	1	0.913043	1	0.980392	0.970132
4800	1	0.913043	1	0.980392	0.970132
4810	1	0.913043	1	0.980392	0.970132
4820	1	0.913043	1	0.980392	0.970132
4830	1	0.913043	1	0.980392	0.970132
4840	1	0.913043	1	0.980392	0.970132
4850	1	0.913043	1	0.980392	0.970132
4860	1	0.913043	1	0.980392	0.970132
4870	1	0.913043	1	0.980392	0.970132
4880	1	0.913043	1	0.980392	0.970132
4890	1	0.913043	1	0.980392	0.970132
4900	1	0.913043	1	0.980392	0.970132
4910	1	0.913043	1	0.980392	0.970132
4920	1	0.913043	1	0.980392	0.970132
4930	1	0.913043	1	0.980392	0.970132
4940	1	0.913043	1	0.980392	0.970132
4950	1	0.913043	1	0.980392	0.970132
4960	1	0.913043	1	0.980392	0.970132
4970	1	0.913043	1	0.980392	0.970132
4980	1	0.913043	1	0.980392	0.970132
4990	1	0.913043	1	0.980392	0.970132
5000	1	0.913043	1	0.980392	0.970132
5010	1	0.913043	1	0.980392	0.970132
5020	1	0.913043	1	0.980392	0.970132
5030	1	0.913043	1	0.980392	0.970132
5040	1	0.913043	1	0.980392	0.970132
5050	1	0.913043	1	0.980392	0.970132
5060	1	0.913043	1	0.980392	0.970132
5070	1	0.913043	1	0.980392	0.970132
5080	1	0.913043	1	0.980392	0.970132
5090	1	0.913043	1	0.980392	0.970132
5100	1	0.913043	1	0.980392	0.970132
5110	1	0.913043	1	0.980392	0.970132
5120	1	0.913043	1	0.980392	0.970132
5130	1	0.913043	1	0.980392	0.970132
5140	1	0.913043	1	0.980392	0.970132
5150	1	0.913043	1	0.980392	0.970132
5160	1	0.913043	1	0.980392	0.970132
5170	1	0.913043	1	0.980392	0.970132
5180	1	0.913043	1	0.980392	0.970132
5190	1	0.913043	1	0.980392	0.970132
5200	1	0.913043	1	0.980392	0.970132
5210	1	0.913043	1	0.980392	0.970132
5220	1	0.913043	1	0.980392	0.970132
5230	1	0.913043	1	0.980392	0.970132
5240	1	0.913043	1	0.980392	0.970132
5250	1	0.913043	1	0.980392	0.970132
5260	1	0.913043	1	0.980392	0.970132
5270	1	0.913043	1	0.980392	0.970132
5280	1	0.913043	1	0.980392	0.970132
5290	1	0.913043	1	0.980392	0.970132
5300	1	0.913043	1	0.980392	0.970132
5310	1	0.913043	1	0.980392	0.970132
5320	1	0.913043	1	0.980392	0.970132
5330	1	0.913043	1	0.980392	0.970132
5340	1	0.913043	1	0.980392	0.970132
5350	1	0.913043	1	0.980392	0.970132
5360	1	0.913043	1	0.980392	0.970132
5370	1	0.913043	1	0.980392	0.970132
5380	1	0.913043	1	0.980392	0.970132
5390	1	0.913043	1	0.980392	0.970132
5400	1	0.913043	1	0.980392	0.970132
5410	1	0.913043	1	0.980392	0.970132
5420	1	0.913043	1	0.980392	0.970132
5430	1	0.913043	1	0.980392	0.970132
5440	1	0.913043	1	0.980392	0.970132
5450	1	0.913043	1	0.980392	0.970132
5460	1	0.913043	1	0.980392	0.970132
5470	1	0.913043	1	0.980392	0.970132
5480	1	0.913043	1	0.980392	0.970132
5490	1	0.913043	1	0.980392	0.970132
5500	1	0.913043	1	0.980392	0.970132
5510	1	0.913043	1	0.980392	0.970132
5520	1	0.913043	1	0.980392	0.970132
5530	1	0.913043	1	0.980392	0.970132
5540	1	0.913043	1	0.980392	0.970132
5550	1	0.913043	1	0.980392	0.970132
5560	1	0.913043	1	0.980392	0.970132
5570	1	0.913043	1	0.980392	0.970132
5580	1	0.913043	1	0.980392	0.970132
5590	1	0.913043	1	0.980392	0.970132
5600	1	0.913043	1	0.980392	0.970132
5610	1	0.913043	1	0.980392	0.970132
5620	1	0.913043	1	0.980392	0.970132
5630	1	0.913043	1	0.980392	0.970132
5640	1	0.913043	1	0.980392	0.970132
5650	1	0.913043	1	0.980392	0.970132
5660	1	0.913043	1	0.980392	0.970132
5670	1	0.913043	1	0.980392	0.970132
5680	1	0.913043	1	0.980392	0.970132
5690	1	0.913043	1	0.980392	0.970132
5700	1	0.913043	1	0.980392	0.970132
5710	1	0.913043	1	0.980392	0.970132
5720	1	0.913043	1	0.980392	0.970132
5730	1	0.913043	1	0.980392	0.970132
5740	1	0.913043	1	0.980392	0.970132
5750	1	0.913043	1	0.980392	0.970132
5760	1	0.913043	1	0.980392	0.970132
5770	1	0.913043	1	0.980392	0.970132
5780	1	0.913043	1	0.980392	0.970132
5790	1	0.913043	1	0.980392	0.970132
5800	1	0.913043	1	0.980392	0.970132
5810	1	0.913043	1	0.980392	0.970132
5820	1	0.913043	1	0.980392	0.970132
5830	1	0.913043	1	0.980392	0.970132
5840	1	0.913043	1	0.980392	0.970132
5850	1	0.913043	1	0.980392	0.970132
5860	1	0.913043	1	0.980392	0.970132
5870	1	0.913043	1	0.980392	0.970132
5880	1	0.913043	1	0.980392	0.970132
5890	1	0.913043	1	0.980392	0.970132
5900	1	0.913043	1	0.980392	0.970132
5910	1	0.913043	1	0.980392	0.970132
5920	1	0.913043	1	0.980392	0.970132
5930	1	0.913043	1	0.980392	0.970132
5940	1	0.913043	1	0.980392	0.970132
5950	1	0.913043	1	0.980392	0.970132
5960	1	0.913043	1	0.980392	0.970132
5970	1	0.913043	1	0.980392	0.970132
5980	1	0.913043	1	0.980392	0.970132
5990	1	0.913043	1	0.980392	0.970132
6000	1	0.913043	1	0.980392	0.970132
6010	1	0.913043	1	0.980392	0.970132
6020	1	0.913043	1	0.980392	0.970132
6030	1	0.913043	1	0.980392	0.970132
6040	1	0.913043	1	0.980392	0.970132
6050	1	0.913043	1	0.980392	0.970132
6060	1	0.913043	1	0.980392	0.970132
6070	1	0.913043	1	0.980392	0.970132
6080	1	0.913043	1	0.980392	0.970132
6090	1	0.913043	1	0.980392	0.970132
6100	1	0.913043	1	0.980392	0.970132
6110	1	0.913043	1	0.980392	0.970132
6120	1	0.913043	1	0.980392	0.970132
6130	1	0.913043	1	0.980392	0.970132
6140	1	0.913043	1	0.980392	0.970132
6150	1	0.913043	1	0.980392	0.970132
6160	1	0.913043	1	0.980392	0.970132
6170	1	0.913043	1	0.980392	0.970132
6180	1	0.913043	1	0.980392	0.970132
6190	1	0.913043	1	0.980392	0.970132
6200	1	0.913043	1	0.980392	0.970132
6210	1	0.913043	1	0.980392	0.970132
6220	1	0.913043	1	0.980392	0.970132
6230	1	0.913043	1	0.980392	0.970132
6240	1	0.913043	1	0.980392	0.970132
6250	1	0.913043	1	0.980392	0.970132
6260	1	0.913043	1	0.980392	0.970132
6270	1	0.913043	1	0.980392	0.970132
6280	1	0.913043	1	0.980392	0.970132
6290	1	0.913043	1	0.980392	0.970132
6300	1	0.913043	1	0.980392	0.970132
6310	1	0.913043	1	0.980392	0.970132
6320	1	0.913043	1	0.980392	0.970132
6330	1	0.913043	1	0.980392	0.970132
6340	1	0.913043	1	0.980392	0.970132
6350	1	0.913043	1	0.980392	0.970132
6360	1	0.913043	1	0.980392	0.970132
6370	1	0.913043	1	0.980392	0.970132
6380	1	0.913043	1	0.980392	0.970132
6390	1	0.913043	1	0.980392	0.970132
6400	1	0.913043	1	0.980392	0.970132
6410	1	0.913043	1	0.980392	0.970132
6420	1	0.913043	1	0.980392	0.970132
6430	1	0.913043	1	0.980392	0.970132
6440	1	0.913043	1	0.980392	0.970132
6450	1	0.913043	1	0.980392	0.970132
6460	1	0.913043	1	0.980392	0.970132
6470	1	0.913043	1	0.980392	0.970132
6480	1	0.913043	1	0.980392	0.970132
6490	1	0.913043	1	0.980392	0.970132
6500	1	0.913043	1	0.980392	0.970132
6510	1	0.913043	1	0.980392	0.970132
6520	1	0.913043	1	0.980392	0.970132
6530	1	0.913043	1	0.980392	0.970132
6540	1	0.913043	1	0.980392	0.970132
6550	1	0.913043	1	0.980392	0.970132
6560	1	0.913043	1	0.980392	0.970132
6570	1	0.913043	1	0.980392	0.970132
6580	1	0.913043	1	0.980392	0.970132
6590	1	0.913043	1	0.980392	0.970132
6600	1	0.913043	1	0.980392	0.970132
6610	1	0.913043	1	0.980392	0.970132
6620	1	0.913043	1	0.980392	0.970132
6630	1	0.913043	1	0.980392	0.970132
6640	1	0.913043	1	0.980392	0.970132
6650	1	0.913043	1	0.980392	0.970132
6660	1	0.913043	1	0.980392	0.970132
6670	1	0.913043	1	0.980392	0.970132
6680	1	0.913043	1	0.980392	0.970132
6690	1	0.913043	1	0.980392	0.970132
6700	1	0.913043	1	0.980392	0.970132
6710	1	0.913043	1	0.980392	0.970132
6720	1	0.913043	1	0.980392	0.970132
6730	1	0.913043	1	0.980392	0.970132
6740	1	0.913043	1	0.980392	0.970132
6750	1	0.913043	1	0.980392	0.970132
6760	1	0.913043	1	0.980392	0.970132
6770	1	0.913043	1	0.980392	0.970132
6780	1	0.913043	1	0.980392	0.970132
6790	1	0.913043	1	0.980392	0.970132
6800	1	0.913043	1	0.980392	0.970132
6810	1	0.913043	1	0.980392	0.970132
6820	1	0.913043	1	0.980392	0.970132
6830	1	0.913043	1	0.980392	0.970132
6840	1	0.913043	1	0.980392	0.970132
6850	1	0.913043	1	0.980392	0.970132
6860	1	0.913043	1	0.980392	0.970132
6870	1	0.913043	1	0.980392	0.970132
6880	1	0.913043	1	0.980392	0.970132
6890	1	0.913043	1	0.980392	0.970132
6900	1	0.913043	1	0.980392	0.970132
6910	1	0.913043	1	0.980392	0.970132
6920	1	0.913043	1	0.980392	0.970132
6930	1	0.913043	1	0.980392	0.970132
6940	1	0.913043	1	0.980392	0.970132
6950	1	0.913043	1	0.980392	0.970132
6960	1	0.913043	1	0.980392	0.970132
6970	1	0.913043	1	0.980392	0.970132
6980	1	0.913043	1	0.980392	0.970132
6990	1	0.913043	1	0.980392	0.970132
7000	1	0.913043	1	0.980392	0.970132
7010	1	0.913043	1	0.980392	0.970132
7020	1	0.913043	1	0.980392	0.970132
7030	1	0.913043	1	0.980392	0.970132
7040	1	0.913043	1	0.980392	0.970132
7050	1	0.913043	1	0.980392	0.970132
7060	1	0.913043	1	0.980392	0.970132
7070	1	0.913043	1	0.980392	0.970132
7080	1	0.913043	1	0.980392	0.970132
7090	0.987179	0.913043	1	0.97549	0.962365
7100	0.987179	0.913043	1	0.97549	0.962365
7110	0.987179	0.913043	1	0.97549	0.962365
7120	0.987179	0.913043	1	0.97549	0.962365
7130	0.987179	0.913043	1	0.97549	0.962365
7140	0.987179	0.913043	1	0.97549	0.962365
7150	0.987179	0.913043	1	0.97549	0.962365
7160	0.987179	0.913043	1	0.97549	0.962365
7170	0.987179	0.913043	1	0.97549	0.962365
7180	0.987179	0.913043	1	0.97549	0.962365
7190	0.987179	0.913043	1	0.97549	0.962365
7200	0.987179	0.913043	1	0.97549	0.962365
7210	0.987179	0.913043	1	0.97549	0.962365
7220	0.987179	0.913043	1	0.97549	0.962365
7230	0.987179	0.913043	1	0.97549	0.962365
7240	0.987179	0.913043	1	0.97549	0.962365
7250	0.987179	0.913043	1	0.97549	0.962365
7260	0.987179	0.913043	1	0.97549	0.962365
7270	0.987179	0.913043	1	0.97549	0.962365
7280	0.987179	0.913043	1	0.97549	0.962365
7290	0.987179	0.913043	1	0.97549	0.962365
7300	0.987179	0.913043	1	0.97549	0.962365
7310	0.987179	0.913043	1	0.97549	0.962365
7320	0.987179	0.913043	1	0.97549	0.962365
7330	0.987179	0.913043	1	0.97549	0.962365
7340	0.987179	0.913043	1	0.97549	0.962365
7350	0.987179	0.913043	1	0.97549	0.962365
7360	0.987179	0.913043	1	0.97549	0.962365
7370	0.987179	0.913043	1	0.97549	0.962365
7380	0.987179	0.913043	1	0.97549	0.962365
7390	0.987179	0.913043	1	0.97549	0.962365
7400	0.987179	0.913043	1	0.97549	0.962365
7410	0.987179	0.913043	1	0.97549	0.962365
7420	0.987179	0.913043	1	0.97549	0.962365
7430	0.987179	0.913043	1	0.97549	0.962365
7440	0.987179	0.913043	1	0.97549	0.962365
7450	0.987179	0.913043	1	0.97549	0.962365
7460	0.987179	0.913043	1	0.97549	0.962365
7470	0.987179	0.913043	1	0.97549	0.962365
7480	0.987179	0.913043	1	0.97549	0.962365
7490	0.987179	0.913043	1	0.97549	0.962365
7500	0.987179	0.913043	1	0.97549	0.962365
7510	0.987179	0.913043	1	0.97549	0.962365
7520	0.987179	0.913043	1	0.97549	0.962365
7530	0.987179	0.913043	1	0.97549	0.962365
7540	0.987179	0.913043	1	0.97549	0.962365
7550	0.987179	0.913043	1	0.97549	0.962365
7560	0.987179	0.913043	1	0.97549	0.962365
7570	0.987179	0.913043	1	0.97549	0.962365
7580	0.987179	0.913043	1	0.97549	0.962365
7590	0.987179	0.913043	1	0.97549	0.962365
7600	0.987179	0.913043	1	0.97549	0.962365
7610	0.987179	0.913043	1	0.97549	0.962365
7620	0.987179	0.913043	1	0.97549	0.962365
7630	0.987179	0.913043	1	0.97549	0.962365
7640	0.987179	0.913043	1	0.97549	0.962365
7650	0.987179	0.913043	1	0.97549	0.962365
7660	0.987179	0.913043	1	0.97549	0.962365
7670	0.987179	0.913043	1	0.97549	0.962365
7680	0.987179	0.913043	1	0.97549	0.962365
7690	0.987179	0.913043	1	0.97549	0.962365
7700	0.987179	0.913043	1	0.97549	0.962365
7710	0.987179	0.913043	1	0.97549	0.962365
7720	0.987179	0.913043	1	0.97549	0.962365
7730	0.987179	0.913043	1	0.97549	0.962365
7740	0.987179	0.913043	1	0.97549	0.962365
7750	0.987179	0.913043	1	0.97549	0.962365
7760	0.987179	0.913043	1	0.97549	0.962365
7770	0.987179	0.913043	1	0.97549	0.962365
7780	0.987179	0.913043	1	0.97549	0.962365
7790	0.987179	0.913043	1	0.97549	0.962365
7800	0.987179	0.913043	1	0.97549	0.962365
7810	0.987179	0.913043	1	0.97549	0.962365
7820	0.987179	0.913043	1	0.97549	0.962365
7830	0.987179	0.913043	1	0.97549	0.962365
7840	0.987179	0.913043	1	0.97549	0.962365
7850	0.987179	0.913043	1	0.97549	0.962365
7860	0.987179	0.913043	1	0.97549	0.962365
7870	0.987179	0.913043	1	0.97549	0.962365
7880	0.987179	0.913043	1	0.97549	0.962365
7890	0.987179	0.913043	1	0.97549	0.962365
7900	0.987179	0.913043	1	0.97549	0.962365
7910	0.987179	0.913043	1	0.97549	0.962365
7920	0.987179	0.913043	1	0.97549	0.962365
7930	0.987179	0.913043	1	0.97549	0.962365
7940	0.987179	0.913043	1	0.97549	0.962365
7950	0.987179	0.913043	1	0.97549	0.962365
7960	0.987179	0.913043	1	0.97549	0.962365
7970	0.987179	0.913043	1	0.97549	0.962365
7980	0.987179	0.913043	1	0.97549	0.962365
7990	0.987179	0.913043	1	0.97549	0.962365
8000	0.987179	0.913043	1	0.97549	0.962365
8010	0.987179	0.913043	1	0.97549	0.962365
8020	0.987179	0.913043	1	0.97549	0.962365
8030	0.987179	0.913043	1	0.97549	0.962365
8040	0.987179	0.913043	1	0.97549	0.962365
8050	0.987179	0.913043	1	0.97549	0.962365
8060	0.987179	0.913043	1	0.97549	0.962365
8070	0.987179	0.913043	1	0.97549	0.962365
8080	0.987179	0.913043	1	0.97549	0.962365
8090	0.987179	0.913043	1	0.97549	0.962365
8100	0.987179	0.913043	1	0.97549	0.962365
8110	0.987179	0.913043	1	0.97549	0.962365
8120	0.987179	0.913043	1	0.97549	0.962365
8130	0.987179	0.913043	1	0.97549	0.962365
8140	0.987179	0.913043	1	0.97549	0.962365
8150	0.987179	0.913043	1	0.97549	0.962365
8160	0.987179	0.913043	1	0.97549	0.962365
8170	0.987179	0.913043	1	0.97549	0.962365
8180	0.987179	0.913043	1	0.97549	0.962365
8190	0.987179	0.913043	1	0.97549	0.962365
8200	0.987179	0.913043	1	0.97549	0.962365
8210	0.987179	0.913043	1	0.97549	0.962365
8220	0.987179	0.913043	1	0.97549	0.962365
8230	0.987179	0.913043	1	0.97549	0.962365
8240	0.987179	0.913043	1	0.97549	0.962365
8250	0.987179	0.913043	1	0.97549	0.962365
8260	0.987179	0.913043	1	0.97549	0.962365
8270	0.987179	0.913043	1	0.97549	0.962365
8280	0.987179	0.913043	1	0.97549	0.962365
8290	0.987179	0.913043	1	0.97549	0.962365
8300	0.987179	0.913043	1	0.97549	0.962365
8310	0.987179	0.913043	1	0.97549	0.962365
8320	0.987179	0.913043	1	0.97549	0.962365
8330	0.987179	0.913043	1	0.97549	0.962365
8340	0.987179	0.913043	1	0.97549	0.962365
8350	0.987179	0.913043	1	0.97549	0.962365
8360	0.987179	0.913043	1	0.97549	0.962365
8370	0.987179	0.913043	1	0.97549	0.962365
8380	0.987179	0.913043	1	0.97549	0.962365
8390	0.987179	0.913043	1	0.97549	0.962365
8400	0.987179	0.913043	1	0.97549	0.962365
8410	0.987179	0.913043	1	0.97549	0.962365
8420	0.987179	0.913043	1	0.97549	0.962365
8430	0.987179	0.913043	1	0.97549	0.962365
8440	0.987179	0.913043	1	0.97549	0.962365
8450	0.987179	0.913043	1	0.97549	0.962365
8460	0.987179	0.913043	1	0.97549	0.962365
8470	0.987179	0.913043	1	0.97549	0.962365
8480	0.987179	0.913043	1	0.97549	0.962365
8490	0.987179	0.913043	1	0.97549	0.962365
8500	0.987179	0.913043	1	0.97549	0.962365
8510	0.987179	0.913043	1	0.97549	0.962365
8520	0.987179	0.913043	1	0.97549	0.962365
8530	0.987179	0.913043	1	0.97549	0.962365
8540	0.987179	0.913043	1	0.97549	0.962365
8550	0.987179	0.913043	1	0.97549	0.962365
8560	0.987179	0.913043	1	0.97549	0.962365
8570	0.987179	0.913043	1	0.97549	0.962365
8580	0.987179	0.913043	1	0.97549	0.962365
8590	1	0.913043	1	0.980392	0.970132
8600	1	0.913043	1	0.980392	0.970132
8610	1	0.913043	1	0.980392	0.970132
8620	1	0.913043	1	0.980392	0.970132
8630	0.987179	0.913043	1	0.97549	0.962365
8640	0.987179	0.913043	1	0.97549	0.962365
8650	0.987179	0.913043	1	0.97549	0.962365
8660	0.987179	0.913043	1	0.97549	0.962365
8670	0.987179	0.913043	1	0.97549	0.962365
8680	0.987179	0.913043	1	0.97549	0.962365
8690	0.987179	0.913043	1	0.97549	0.962365
8700	0.987179	0.913043	1	0.97549	0.962365
8710	0.987179	0.913043	1	0.97549	0.962365
8720	0.987179	0.913043	1	0.97549	0.962365
8730	0.987179	0.913043	1	0.97549	0.962365
8740	0.987179	0.913043	1	0.97549	0.962365
8750	0.987179	0.913043	1	0.97549	0.962365
8760	0.987179	0.913043	1	0.97549	0.962365
8770	0.987179	0.913043	1	0.97549	0.962365
8780	0.987179	0.913043	1	0.97549	0.962365
8790	0.987179	0.913043	1	0.97549	0.962365
8800	0.987179	0.913043	1	0.97549	0.962365
8810	0.987179	0.913043	1	0.97549	0.962365
8820	0.987179	0.913043	1	0.97549	0.962365
8830	0.987179	0.913043	1	0.97549	0.962365
8840	0.987179	0.913043	1	0.97549	0.962365
8850	0.987179	0.913043	1	0.97549	0.962365
8860	0.987179	0.913043	1	0.97549	0.962365
8870	0.987179	0.913043	1	0.97549	0.962365
8880	0.987179	0.913043	1	0.97549	0.962365
8890	0.987179	0.913043	1	0.97549	0.962365
8900	0.987179	0.913043	1	0.97549	0.962365
8910	0.987179	0.913043	1	0.97549	0.962365
8920	0.987179	0.913043	1	0.97549	0.962365
8930	0.987179	0.913043	1	0.97549	0.962365
8940	0.987179	0.913043	1	0.97549	0.962365
8950	0.987179	0.913043	1	0.97549	0.962365
8960	0.987179	0.913043	1	0.97549	0.962365
8970	0.987179	0.913043	1	0.97549	0.962365
8980	0.987179	0.913043	1	0.97549	0.962365
8990	0.987179	0.913043	1	0.97549	0.962365
9000	0.987179	0.913043	1	0.97549	0.962365
9010	0.987179	0.913043	1	0.97549	0.962365
9020	0.987179	0.913043	1	0.97549	0.962365
9030	0.987179	0.913043	1	0.97549	0.962365
9040	0.987179	0.913043	1	0.97549	0.962365
9050	0.987179	0.913043	1	0.97549	0.962365
9060	0.987179	0.913043	1	0.97549	0.962365
9070	0.987179	0.913043	1	0.97549	0.962365
9080	0.987179	0.913043	1	0.97549	0.962365
9090	0.987179	0.913043	1	0.97549	0.962365
9100	0.987179	0.913043	1	0.97549	0.962365
9110	0.987179	0.913043	1	0.97549	0.962365
9120	0.987179	0.913043	1	0.97549	0.962365
9130	0.987179	0.913043	1	0.97549	0.962365
9140	0.987179	0.913043	1	0.97549	0.962365
9150	0.987179	0.913043	1	0.97549	0.962365
9160	0.987179	0.913043	1	0.97549	0.962365
9170	0.987179	0.913043	1	0.97549	0.962365
9180	0.987179	0.913043	1	0.97549	0.962365
9190	0.987179	0.913043	1	0.97549	0.962365
9200	0.987179	0.913043	1	0.97549	0.962365
9210	0.987179	0.913043	1	0.97549	0.962365
9220	0.987179	0.913043	1	0.97549	0.962365
9230	0.987179	0.913043	1	0.97549	0.962365
9240	0.987179	0.913043	1	0.97549	0.962365
9250	0.987179	0.913043	1	0.97549	0.962365
9260	0.987179	0.913043	1	0.97549	0.962365
9270	0.987179	0.913043	1	0.97549	0.962365
9280	0.987179	0.913043	1	0.97549	0.962365
9290	0.987179	0.913043	1	0.97549	0.962365
9300	0.987179	0.913043	1	0.97549	0.962365
9310	0.987179	0.913043	1	0.97549	0.962365
9320	0.987179	0.913043	1	0.97549	0.962365
9330	0.987179	0.913043	1	0.97549	0.962365
9340	0.987179	0.913043	1	0.97549	0.962365
9350	0.987179	0.913043	1	0.97549	0.962365
9360	0.987179	0.913043	1	0.97549	0.962365
9370	0.987179	0.913043	1	0.97549	0.962365
9380	0.987179	0.913043	1	0.97549	0.962365
9390	0.987179	0.913043	1	0.97549	0.962365
9400	0.987179	0.913043	1	0.97549	0.962365
9410	0.987179	0.913043	1	0.97549	0.962365
9420	0.987179	0.913043	1	0.97549	0.962365
9430	0.987179	0.913043	1	0.97549	0.962365
9440	0.987179	0.913043	1	0.97549	0.962365
9450	0.987179	0.913043	1	0.97549	0.962365
9460	0.987179	0.913043	1	0.97549	0.962365
9470	0.987179	0.913043	1	0.97549	0.962365
9480	0.987179	0.913043	1	0.97549	0.962365
9490	0.987179	0.913043	1	0.97549	0.962365
9500	0.987179	0.913043	1	0.97549	0.962365
9510	0.987179	0.913043	1	0.97549	0.962365
9520	0.987179	0.913043	1	0.97549	0.962365
9530	0.987179	0.913043	1	0.97549	0.962365
9540	0.987179	0.913043	1	0.97549	0.962365
9550	0.987179	0.913043	1	0.97549	0.962365
9560	0.987179	0.913043	1	0.97549	0.962365
9570	0.987179	0.913043	1	0.97549	0.962365
9580	0.987179	0.913043	1	0.97549	0.962365
9590	0.987179	0.913043	1	0.97549	0.962365
9600	0.987179	0.913043	1	0.97549	0.962365
9610	0.987179	0.913043	1	0.97549	0.962365
9620	0.987179	0.913043	1	0.97549	0.962365
9630	0.987179	0.913043	1	0.97549	0.962365
9640	0.987179	0.913043	1	0.97549	0.962365
9650	0.987179	0.913043	1	0.97549	0.962365
9660	0.987179	0.913043	1	0.97549	0.962365
9670	0.987179	0.913043	1	0.97549	0.962365
9680	0.987179	0.913043	1	0.97549	0.962365
9690	0.987179	0.913043	1	0.97549	0.962365
9700	0.987179	0.913043	1	0.97549	0.962365
9710	0.987179	0.913043	1	0.97549	0.962365
9720	0.987179	0.913043	1	0.97549	0.962365
9730	0.987179	0.913043	1	0.97549	0.962365
9740	0.987179	0.913043	1	0.97549	0.962365
9750	0.987179	0.913043	1	0.97549	0.962365
9760	0.987179	0.913043	1	0.97549	0.962365
9770	0.987179	0.913043	1	0.97549	0.962365
9780	0.987179	0.913043	1	0.97549	0.962365
9790	0.987179	0.913043	1	0.97549	0.962365
9800	0.987179	0.913043	1	0.97549	0.962365
9810	0.987179	0.913043	1	0.97549	0.962365
9820	0.987179	0.913043	1	0.97549	0.962365
9830	0.987179	0.913043	1	0.97549	0.962365
9840	0.987179	0.913043	1	0.97549	0.962365
9850	0.987179	0.913043	1	0.97549	0.962365
9860	0.987179	0.913043	1	0.97549	0.962365
9870	0.987179	0.913043	1	0.97549	0.962365
9880	0.987179	0.913043	1	0.97549	0.962365
9890	0.987179	0.913043	1	0.97549	0.962365
9900	0.987179	0.913043	1	0.97549	0.962365
9910	0.987179	0.913043	1	0.97549	0.962365
9920	0.987179	0.913043	1	0.97549	0.962365
9930	0.987179	0.913043	1	0.97549	0.962365
9940	0.987179	0.913043	1	0.97549	0.962365
9950	0.987179	0.913043	1	0.97549	0.962365
9960	0.987179	0.913043	1	0.97549	0.962365
9970	0.987179	0.913043	1	0.97549	0.962365
9980	0.987179	0.913043	1	0.97549	0.962365
9990	0.987179	0.913043	1	0.97549	0.962365
10000	0.987179	0.913043	1	0.97549	0.962365
10010	0.987179	0.913043	1	0.97549	0.962365
10020	0.987179	0.913043	1	0.97549	0.962365
10030	0.987179	0.913043	1	0.97549	0.962365
10040	0.987179	0.913043	1	0.97549	0.962365
10050	0.987179	0.913043	1	0.97549	0.962365
10060	0.987179	0.913043	1	0.97549	0.962365
10070	0.987179	0.913043	1	0.97549	0.962365
10080	0.987179	0.913043	1	0.97549	0.962365
10090	0.987179	0.913043	1	0.97549	0.962365
10100	0.987179	0.913043	1	0.97549	0.962365
10110	0.987179	0.913043	1	0.97549	0.962365
10120	0.987179	0.913043	1	0.97549	0.962365
10130	0.987179	0.913043	1	0.97549	0.962365
10140	0.987179	0.913043	1	0.97549	0.962365
10150	0.987179	0.913043	1	0.97549	0.962365
10160	0.987179	0.913043	1	0.97549	0.962365
10170	0.987179	0.913043	1	0.97549	0.962365
10180	0.987179	0.913043	1	0.97549	0.962365
10190	0.987179	0.913043	1	0.97549	0.962365
10200	0.987179	0.913043	1	0.97549	0.962365
10210	0.987179	0.913043	1	0.97549	0.962365
10220	0.987179	0.913043	1	0.97549	0.962365
10230	0.987179	0.913043	1	0.97549	0.962365
10240	0.987179	0.913043	1	0.97549	0.962365
10250	0.987179	0.913043	1	0.97549	0.962365
10260	0.987179	0.913043	1	0.97549	0.962365
10270	0.987179	0.913043	1	0.97549	0.962365
10280	0.987179	0.913043	1	0.97549	0.962365
10290	0.987179	0.913043	1	0.97549	0.962365
10300	0.987179	0.913043	1	0.97549	0.962365
10310	0.987179	0.913043	1	0.97549	0.962365
10320	0.987179	0.913043	1	0.97549	0.962365
10330	0.987179	0.913043	1	0.97549	0.962365
10340	0.987179	0.913043	1	0.97549	0.962365
10350	0.987179	0.913043	1	0.97549	0.962365
10360	0.987179	0.913043	1	0.97549	0.962365
10370	0.987179	0.913043	1	0.97549	0.962365
10380	0.987179	0.913043	1	0.97549	0.962365
10390	0.987179	0.913043	1	0.97549	0.962365
10400	0.987179	0.913043	1	0.97549	0.962365
10410	0.987179	0.913043	1	0.97549	0.962365
10420	0.987179	0.913043	1	0.97549	0.962365
10430	0.987179	0.913043	1	0.97549	0.962365
10440	0.987179	0.913043	1	0.97549	0.962365
10450	0.987179	0.913043	1	0.97549	0.962365
10460	0.987179	0.913043	1	0.97549	0.962365
10470	0.987179	0.913043	1	0.97549	0.962365
10480	0.987179	0.913043	1	0.97549	0.962365
10490	0.987179	0.913043	1	0.97549	0.962365
10500	0.987179	0.913043	1	0.97549	0.962365
10510	0.987179	0.913043	1	0.97549	0.962365
10520	0.987179	0.913043	1	0.97549	0.962365
10530	0.987179	0.913043	1	0.97549	0.962365
10540	0.987179	0.913043	1	0.97549	0.962365
10550	0.987179	0.913043	1	0.97549	0.962365
10560	0.987179	0.913043	1	0.97549	0.962365
10570	0.987179	0.913043	1	0.97549	0.962365
10580	0.987179	0.913043	1	0.97549	0.962365
10590	0.987179	0.913043	1	0.97549	0.962365
10600	0.987179	0.913043	1	0.97549	0.962365
10610	0.987179	0.913043	1	0.97549	0.962365
10620	0.987179	0.913043	1	0.97549	0.962365
10630	0.987179	0.913043	1	0.97549	0.962365
10640	0.987179	0.913043	1	0.97549	0.962365
10650	0.987179	0.913043	1	0.97549	0.962365
10660	0.987179	0.913043	1	0.97549	0.962365
10670	0.987179	0.913043	1	0.97549	0.962365
10680	0.987179	0.913043	1	0.97549	0.962365
10690	0.987179	0.913043	1	0.97549	0.962365
10700	0.987179	0.913043	1	0.97549	0.962365
10710	0.987179	0.913043	1	0.97549	0.962365
10720	0.987179	0.913043	1	0.97549	0.962365
10730	0.987179	0.913043	1	0.97549	0.962365
10740	0.987179	0.913043	1	0.97549	0.962365
10750	0.987179	0.913043	1	0.97549	0.962365
10760	0.987179	0.913043	1	0.97549	0.962365
10770	0.987179	0.913043	1	0.97549	0.962365
10780	0.987179	0.913043	1	0.97549	0.962365
10790	0.987179	0.913043	1	0.97549	0.962365
10800	0.987179	0.913043	1	0.97549	0.962365
10810	0.987179	0.913043	1	0.97549	0.962365
10820	0.987179	0.913043	1	0.97549	0.962365
10830	0.987179	0.913043	1	0.97549	0.962365
10840	0.987179	0.913043	1	0.97549	0.962365
10850	0.987179	0.913043	1	0.97549	0.962365
10860	0.987179	0.913043	1	0.97549	0.962365
10870	0.987179	0.913043	1	0.97549	0.962365
10880	0.987179	0.913043	1	0.97549	0.962365
10890	0.987179	0.913043	1	0.97549	0.962365
10900	0.987179	0.913043	1	0.97549	0.962365
10910	0.987179	0.913043	1	0.97549	0.962365
10920	0.987179	0.913043	1	0.97549	0.962365
10930	0.987179	0.913043	1	0.97549	0.962365
10940	0.987179	0.913043	1	0.97549	0.962365
10950	0.987179	0.913043	1	0.97549	0.962365
10960	0.987179	0.913043	1	0.97549	0.962365
10970	0.987179	0.913043	1	0.97549	0.962365
10980	0.987179	0.913043	1	0.97549	0.962365
10990	0.987179	0.913043	1	0.97549	0.962365
11000	0.987179	0.913043	1	0.97549	0.962365
11010	0.987179	0.913043	1	0.97549	0.962365
11020	0.987179	0.913043	1	0.97549	0.962365
11030	0.987179	0.913043	1	0.97549	0.962365
11040	0.987179	0.913043	1	0.97549	0.962365
11050	0.987179	0.913043	1	0.97549	0.962365
11060	0.987179	0.913043	1	0.97549	0.962365
11070	0.987179	0.913043	1	0.97549	0.962365
11080	0.987179	0.913043	1	0.97549	0.962365
11090	0.987179	0.913043	1	0.97549	0.962365
11100	0.987179	0.913043	1	0.97549	0.962365
11110	0.987179	0.913043	1	0.97549	0.962365
11120	0.987179	0.913043	1	0.97549	0.962365
11130	0.987179	0.913043	1	0.97549	0.962365
11140	0.987179	0.913043	1	0.97549	0.962365
11150	0.987179	0.913043	1	0.97549	0.962365
11160	0.987179	0.913043	1	0.97549	0.962365
11170	0.987179	0.913043	1	0.97549	0.962365
11180	0.987179	0.913043	1	0.97549	0.962365
11190	0.987179	0.913043	1	0.97549	0.962365
11200	0.987179	0.913043	1	0.97549	0.962365
11210	0.987179	0.913043	1	0.97549	0.962365
11220	0.987179	0.913043	1	0.97549	0.962365
11230	0.987179	0.913043	1	0.97549	0.962365
11240	0.987179	0.913043	1	0.97549	0.962365
11250	0.987179	0.913043	1	0.97549	0.962365
11260	0.987179	0.913043	1	0.97549	0.962365
11270	0.987179	0.913043	1	0.97549	0.962365
11280	0.987179	0.913043	1	0.97549	0.962365
11290	0.987179	0.913043	1	0.97549	0.962365
11300	0.987179	0.913043	1	0.97549	0.962365
11310	0.987179	0.913043	1	0.97549	0.962365
11320	0.987179	0.913043	1	0.97549	0.962365
11330	0.987179	0.913043	1	0.97549	0.962365
11340	0.987179	0.913043	1	0.97549	0.962365
11350	0.987179	0.913043	1	0.97549	0.962365
11360	0.987179	0.913043	1	0.97549	0.962365
11370	0.987179	0.913043	1	0.97549	0.962365
11380	0.987179	0.913043	1	0.97549	0.962365
11390	0.987179	0.913043	1	0.97549	0.962365
11400	0.987179	0.913043	1	0.97549	0.962365
11410	0.987179	0.913043	1	0.97549	0.962365
11420	0.987179	0.913043	1	0.97549	0.962365
11430	0.987179	0.913043	1	0.97549	0.962365
11440	0.987179	0.913043	1	0.97549	0.962365
11450	0.987179	0.913043	1	0.97549	0.962365
11460	0.987179	0.913043	1	0.97549	0.962365
11470	0.987179	0.913043	1	0.97549	0.962365
11480	0.987179	0.913043	1	0.97549	0.962365
11490	0.987179	0.913043	1	0.97549	0.962365
11500	0.987179	0.913043	1	0.97549	0.962365
11510	0.987179	0.913043	1	0.97549	0.962365
11520	0.987179	0.913043	1	0.97549	0.962365
11530	0.987179	0.913043	1	0.97549	0.962365
11540	0.987179	0.913043	1	0.97549	0.962365
11550	0.987179	0.913043	1	0.97549	0.962365
11560	0.987179	0.913043	1	0.97549	0.962365
11570	0.987179	0.913043	1	0.97549	0.962365
11580	0.987179	0.913043	1	0.97549	0.962365
11590	0.987179	0.913043	1	0.97549	0.962365
11600	0.987179	0.913043	1	0.97549	0.962365
11610	0.987179	0.913043	1	0.97549	0.962365
11620	0.987179	0.913043	1	0.97549	0.962365
11630	0.987179	0.913043	1	0.97549	0.962365
11640	0.987179	0.913043	1	0.97549	0.962365
11650	0.987179	0.913043	1	0.97549	0.962365
11660	0.987179	0.913043	1	0.97549	0.962365
11670	0.987179	0.913043	1	0.97549	0.962365
11680	0.987179	0.913043	1	0.97549	0.962365
11690	0.987179	0.913043	1	0.97549	0.962365
11700	0.987179	0.913043	1	0.97549	0.962365
11710	0.987179	0.913043	1	0.97549	0.962365
11720	0.987179	0.913043	1	0.97549	0.962365
11730	0.987179	0.913043	1	0.97549	0.962365
11740	0.987179	0.913043	1	0.97549	0.962365
11750	0.987179	0.913043	1	0.97549	0.962365
11760	0.987179	0.913043	1	0.97549	0.962365
11770	0.987179	0.913043	1	0.97549	0.962365
11780	0.987179	0.913043	1	0.97549	0.962365
11790	0.987179	0.913043	1	0.97549	0.962365
11800	0.987179	0.913043	1	0.97549	0.962365
11810	0.987179	0.913043	1	0.97549	0.962365
11820	0.987179	0.913043	1	0.97549	0.962365
11830	0.987179	0.913043	1	0.97549	0.962365
11840	0.987179	0.913043	1	0.97549	0.962365
11850	0.987179	0.913043	1	0.97549	0.962365
11860	0.987179	0.913043	1	0.97549	0.962365
11870	0.987179	0.913043	1	0.97549	0.962365
11880	0.987179	0.913043	1	0.97549	0.962365
11890	0.987179	0.913043	1	0.97549	0.962365
11900	0.987179	0.913043	1	0.97549	0.962365
11910	0.987179	0.913043	1	0.97549	0.962365
11920	0.987179	0.913043	1	0.97549	0.962365
11930	0.987179	0.913043	1	0.97549	0.962365
11940	0.987179	0.913043	1	0.97549	0.962365
11950	0.987179	0.913043	1	0.97549	0.962365
11960	0.987179	0.913043	1	0.97549	0.962365
11970	0.987179	0.913043	1	0.97549	0.962365
11980	0.987179	0.913043	1	0.97549	0.962365
11990	0.987179	0.913043	1	0.97549	0.962365
12000	0.987179	0.913043	1	0.97549	0.962365
12010	0.987179	0.913043	1	0.97549	0.962365
12020	0.987179	0.913043	1	0.97549	0.962365
12030	0.987179	0.913043	1	0.97549	0.962365
12040	0.987179	0.913043	1	0.97549	0.962365
12050	0.987179	0.913043	1	0.97549	0.962365
12060	0.987179	0.913043	1	0.97549	0.962365
12070	0.987179	0.913043	1	0.97549	0.962365
12080	0.987179	0.913043	1	0.97549	0.962365
12090	0.987179	0.913043	1	0.97549	0.962365
12100	0.987179	0.913043	1	0.97549	0.962365
12110	0.987179	0.913043	1	0.97549	0.962365
12120	0.987179	0.913043	1	0.97549	0.962365
12130	0.987179	0.913043	1	0.97549	0.962365
12140	0.987179	0.913043	1	0.97549	0.962365
12150	0.987179	0.913043	1	0.97549	0.962365
12160	0.987179	0.913043	1	0.97549	0.962365
12170	0.987179	0.913043	1	0.97549	0.962365
12180	0.987179	0.913043	1	0.97549	0.962365
12190	0.987179	0.913043	1	0.97549	0.962365
12200	0.987179	0.913043	1	0.97549	0.962365
12210	0.987179	0.913043	1	0.97549	0.962365
12220	0.987179	0.913043	1	0.97549	0.962365
12230	0.987179	0.913043	1	0.97549	0.962365
12240	0.987179	0.913043	1	0.97549	0.962365
12250	0.987179	0.913043	1	0.97549	0.962365
12260	0.987179	0.913043	1	0.97549	0.962365
12270	0.987179	0.913043	1	0.97549	0.962365
12280	0.987179	0.913043	1	0.97549	0.962365
12290	0.987179	0.913043	1	0.97549	0.962365
12300	0.987179	0.913043	1	0.97549	0.962365
12310	0.987179	0.913043	1	0.97549	0.962365
12320	0.987179	0.913043	1	0.97549	0.962365
12330	0.987179	0.913043	1	0.97549	0.962365
12340	0.987179	0.913043	1	0.97549	0.962365
12350	0.987179	0.913043	1	0.97549	0.962365
12360	0.987179	0.913043	1	0.97549	0.962365
12370	0.987179	0.913043	1	0.97549	0.962365
12380	0.987179	0.913043	1	0.97549	0.962365
12390	0.987179	0.913043	1	0.97549	0.962365
12400	0.987179	0.913043	1	0.97549	0.962365
12410	0.987179	0.913043	1	0.97549	0.962365
12420	0.987179	0.913043	1	0.97549	0.962365
12430	0.987179	0.913043	1	0.97549	0.962365
12440	0.987179	0.913043	1	0.97549	0.962365
12450	0.987179	0.913043	1	0.97549	0.962365
12460	0.987179	0.913043	1	0.97549	0.962365
12470	0.987179	0.913043	1	0.97549	0.962365
12480	0.987179	0.913043	1	0.97549	0.962365
12490	0.987179	0.913043	1	0.97549	0.962365
12500	0.987179	0.913043	1	0.97549	0.962365
12510	0.987179	0.913043	1	0.97549	0.962365
12520	0.987179	0.913043	1	0.97549	0.962365
12530	0.987179	0.913043	1	0.97549	0.962365
12540	0.987179	0.913043	1	0.97549	0.962365
12550	0.987179	0.913043	1	0.97549	0.962365
12560	0.987179	0.913043	1	0.97549	0.962365
12570	0.987179	0.913043	1	0.97549	0.962365
12580	0.987179	0.913043	1	0.97549	0.962365
12590	0.987179	0.913043	1	0.97549	0.962365
12600	0.987179	0.913043	1	0.97549	0.962365
12610	0.987179	0.913043	1	0.97549	0.962365
12620	0.987179	0.913043	1	0.97549	0.962365
12630	0.987179	0.913043	1	0.97549	0.962365
12640	0.987179	0.913043	1	0.97549	0.962365
12650	0.987179	0.913043	1	0.97549	0.962365
12660	0.987179	0.913043	1	0.97549	0.962365
12670	0.987179	0.913043	1	0.97549	0.962365
12680	0.987179	0.913043	1	0.97549	0.962365
12690	0.987179	0.913043	1	0.97549	0.962365
12700	0.987179	0.913043	1	0.97549	0.962365
12710	0.987179	0.913043	1	0.97549	0.962365
12720	0.987179	0.913043	1	0.97549	0.962365
12730	0.987179	0.913043	1	0.97549	0.962365
12740	0.987179	0.913043	1	0.97549	0.962365
12750	0.987179	0.913043	1	0.97549	0.962365
12760	0.987179	0.913043	1	0.97549	0.962365
12770	0.987179	0.913043	1	0.97549	0.962365
12780	0.987179	0.913043	1	0.97549	0.962365
12790	0.987179	0.913043	1	0.97549	0.962365
12800	0.987179	0.913043	1	0.97549	0.962365
12810	0.987179	0.913043	1	0.97549	0.962365
12820	0.987179	0.913043	1	0.97549	0.962365
12830	0.987179	0.913043	1	0.97549	0.962365
12840	0.987179	0.913043	1	0.97549	0.962365
12850	0.987179	0.913043	1	0.97549	0.962365
12860	0.987179	0.913043	1	0.97549	0.962365
12870	0.987179	0.913043	1	0.97549	0.962365
12880	0.987179	0.913043	1	0.97549	0.962365
12890	0.987179	0.913043	1	0.97549	0.962365
12900	0.987179	0.913043	1	0.97549	0.962365
12910	0.987179	0.913043	1	0.97549	0.962365
12920	0.987179	0.913043	1	0.97549	0.962365
12930	0.987179	0.913043	1	0.97549	0.962365
12940	0.987179	0.913043	1	0.97549	0.962365
12950	0.987179	0.913043	1	0.97549	0.962365
12960	0.987179	0.913043	1	0.97549	0.962365
12970	0.987179	0.913043	1	0.97549	0.962365
12980	0.987179	0.913043	1	0.97549	0.962365
12990	0.987179	0.913043	1	0.97549	0.962365
13000	0.987179	0.913043	1	0.97549	0.962365
13010	0.987179	0.913043	1	0.97549	0.962365
13020	0.987179	0.913043	1	0.97549	0.962365
13030	0.987179	0.913043	1	0.97549	0.962365
13040	0.987179	0.913043	1	0.97549	0.962365
13050	0.987179	0.913043	1	0.97549	0.962365
13060	0.987179	0.913043	1	0.97549	0.962365
13070	0.987179	0.913043	1	0.97549	0.962365
13080	0.987179	0.913043	1	0.97549	0.962365
13090	0.987179	0.913043	1	0.97549	0.962365
13100	0.987179	0.913043	1	0.97549	0.962365
13110	0.987179	0.913043	1	0.97549	0.962365
13120	0.987179	0.913043	1	0.97549	0.962365
13130	0.987179	0.913043	1	0.97549	0.962365
13140	0.987179	0.913043	1	0.97549	0.962365
13150	0.987179	0.913043	1	0.97549	0.962365
13160	0.987179	0.913043	1	0.97549	0.962365
13170	0.987179	0.913043	1	0.97549	0.962365
13180	0.987179	0.913043	1	0.97549	0.962365
13190	0.987179	0.913043	1	0.97549	0.962365
13200	0.987179	0.913043	1	0.97549	0.962365
13210	0.987179	0.913043	1	0.97549	0.962365
13220	0.987179	0.913043	1	0.97549	0.962365
13230	0.987179	0.913043	1	0.97549	0.962365
13240	0.987179	0.913043	1	0.97549	0.962365
13250	0.987179	0.913043	1	0.97549	0.962365
13260	0.987179	0.913043	1	0.97549	0.962365
13270	0.987179	0.913043	1	0.97549	0.962365
13280	0.987179	0.913043	1	0.97549	0.962365
13290	0.987179	0.913043	1	0.97549	0.962365
13300	0.987179	0.913043	1	0.97549	0.962365
13310	0.987179	0.913043	1	0.97549	0.962365
13320	0.987179	0.913043	1	0.97549	0.962365
13330	0.987179	0.913043	1	0.97549	0.962365
13340	0.987179	0.913043	1	0.97549	0.962365
13350	0.987179	0.913043	1	0.97549	0.962365
13360	0.987179	0.913043	1	0.97549	0.962365
13370	0.987179	0.913043	1	0.97549	0.962365
13380	0.987179	0.913043	1	0.97549	0.962365
13390	0.987179	0.913043	1	0.97549	0.962365
13400	0.987179	0.913043	1	0.97549	0.962365
13410	0.987179	0.913043	1	0.97549	0.962365
13420	0.987179	0.913043	1	0.97549	0.962365
13430	0.987179	0.913043	1	0.97549	0.962365
13440	0.987179	0.913043	1	0.97549	0.962365
13450	0.987179	0.913043	1	0.97549	0.962365
13460	0.987179	0.913043	1	0.97549	0.962365
13470	0.987179	0.913043	1	0.97549	0.962365
13480	0.987179	0.913043	1	0.97549	0.962365
13490	0.987179	0.913043	1	0.97549	0.962365
13500	0.987179	0.913043	1	0.97549	0.962365
13510	0.987179	0.913043	1	0.97549	0.962365
13520	0.987179	0.913043	1	0.97549	0.962365
13530	0.987179	0.913043	1	0.97549	0.962365
13540	0.987179	0.913043	1	0.97549	0.962365
13550	0.987179	0.913043	1	0.97549	0.962365
13560	0.987179	0.913043	1	0.97549	0.962365
13570	0.987179	0.913043	1	0.97549	0.962365
13580	0.987179	0.913043	1	0.97549	0.962365
13590	0.987179	0.913043	1	0.97549	0.962365
13600	0.987179	0.913043	1	0.97549	0.962365
13610	0.987179	0.913043	1	0.97549	0.962365
13620	0.987179	0.913043	1	0.97549	0.962365
13630	0.987179	0.913043	1	0.97549	0.962365
13640	0.987179	0.913043	1	0.97549	0.962365
13650	0.987179	0.913043	1	0.97549	0.962365
13660	0.987179	0.913043	1	0.97549	0.962365
13670	0.987179	0.913043	1	0.97549	0.962365
13680	0.987179	0.913043	1	0.97549	0.962365
13690	0.987179	0.913043	1	0.97549	0.962365
13700	0.987179	0.913043	1	0.97549	0.962365
13710	0.987179	0.913043	1	0.97549	0.962365
13720	0.987179	0.913043	1	0.97549	0.962365
13730	0.987179	0.913043	1	0.97549	0.962365
13740	0.987179	0.913043	1	0.97549	0.962365
13750	0.987179	0.913043	1	0.97549	0.962365
13760	0.987179	0.913043	1	0.97549	0.962365
13770	0.987179	0.913043	1	0.97549	0.962365
13780	0.987179	0.913043	1	0.97549	0.962365
13790	0.987179	0.913043	1	0.97549	0.962365
13800	0.987179	0.913043	1	0.97549	0.962365
13810	0.987179	0.913043	1	0.97549	0.962365
13820	0.987179	0.913043	1	0.97549	0.962365
13830	0.987179	0.913043	1	0.97549	0.962365
13840	0.987179	0.913043	1	0.97549	0.962365
13850	0.987179	0.913043	1	0.97549	0.962365
13860	0.987179	0.913043	1	0.97549	0.962365
13870	0.987179	0.913043	1	0.97549	0.962365
13880	0.987179	0.913043	1	0.97549	0.962365
13890	0.987179	0.913043	1	0.97549	0.962365
13900	0.987179	0.913043	1	0.97549	0.962365
13910	0.987179	0.913043	1	0.97549	0.962365
13920	0.987179	0.913043	1	0.97549	0.962365
13930	0.987179	0.913043	1	0.97549	0.962365
13940	0.987179	0.913043	1	0.97549	0.962365
13950	0.987179	0.913043	1	0.97549	0.962365
13960	0.987179	0.913043	1	0.97549	0.962365
13970	0.987179	0.913043	1	0.97549	0.962365
13980	0.987179	0.913043	1	0.97549	0.962365
13990	0.987179	0.913043	1	0.97549	0.962365
14000	0.987179	0.913043	1	0.97549	0.962365
14010	0.987179	0.913043	1	0.97549	0.962365
14020	0.987179	0.913043	1	0.97549	0.962365
14030	0.987179	0.913043	1	0.97549	0.962365
14040	0.987179	0.913043	1	0.97549	0.962365
14050	0.987179	0.913043	1	0.97549	0.962365
14060	0.987179	0.913043	1	0.97549	0.962365
14070	0.987179	0.913043	1	0.97549	0.962365
14080	0.987179	0.913043	1	0.97549	0.962365
14090	0.987179	0.913043	1	0.97549	0.962365
14100	0.987179	0.913043	1	0.97549	0.962365
14110	0.987179	0.913043	1	0.97549	0.962365
14120	0.987179	0.913043	1	0.97549	0.962365
14130	0.987179	0.913043	1	0.97549	0.962365
14140	0.987179	0.913043	1	0.97549	0.962365
14150	0.987179	0.913043	1	0.97549	0.962365
14160	0.987179	0.913043	1	0.97549	0.962365
14170	0.987179	0.913043	1	0.97549	0.962365
14180	0.987179	0.913043	1	0.97549	0.962365
14190	0.987179	0.913043	1	0.97549	0.962365
14200	0.987179	0.913043	1	0.97549	0.962365
14210	0.987179	0.913043	1	0.97549	0.962365
14220	0.987179	0.913043	1	0.97549	0.962365
14230	0.987179	0.913043	1	0.97549	0.962365
14240	0.987179	0.913043	1	0.97549	0.962365
14250	0.987179	0.913043	1	0.97549	0.962365
14260	0.987179	0.913043	1	0.97549	0.962365
14270	0.987179	0.913043	1	0.97549	0.962365
14280	0.987179	0.913043	1	0.97549	0.962365
14290	0.987179	0.913043	1	0.97549	0.962365
14300	0.987179	0.913043	1	0.97549	0.962365
14310	0.987179	0.913043	1	0.97549	0.962365
14320	0.987179	0.913043	1	0.97549	0.962365
14330	0.987179	0.913043	1	0.97549	0.962365
14340	0.987179	0.913043	1	0.97549	0.962365
14350	0.987179	0.913043	1	0.97549	0.962365
14360	0.987179	0.913043	1	0.97549	0.962365
14370	0.987179	0.913043	1	0.97549	0.962365
14380	0.987179	0.913043	1	0.97549	0.962365
14390	0.987179	0.913043	1	0.97549	0.962365
14400	0.987179	0.913043	1	0.97549	0.962365
14410	0.987179	0.913043	1	0.97549	0.962365
14420	0.987179	0.913043	1	0.97549	0.962365
14430	0.987179	0.913043	1	0.97549	0.962365
14440	0.987179	0.913043	1	0.97549	0.962365
14450	0.987179	0.913043	1	0.97549	0.962365
14460	0.987179	0.913043	1	0.97549	0.962365
14470	0.987179	0.913043	1	0.97549	0.962365
14480	0.987179	0.913043	1	0.97549	0.962365
14490	0.987179	0.913043	1	0.97549	0.962365
14500	0.987179	0.913043	1	0.97549	0.962365
14510	0.987179	0.913043	1	0.97549	0.962365
14520	0.987179	0.913043	1	0.97549	0.962365
14530	0.987179	0.913043	1	0.97549	0.962365
14540	0.987179	0.913043	1	0.97549	0.962365
14550	0.987179	0.913043	1	0.97549	0.962365
14560	0.987179	0.913043	1	0.97549	0.962365
14570	0.987179	0.913043	1	0.97549	0.962365
14580	0.987179	0.913043	1	0.97549	0.962365
14590	0.987179	0.913043	1	0.97549	0.962365
14600	0.987179	0.913043	1	0.97549	0.962365
14610	0.987179	0.913043	1	0.97549	0.962365
14620	0.987179	0.913043	1	0.97549	0.962365
14630	0.987179	0.913043	1	0.97549	0.962365
14640	0.987179	0.913043	1	0.97549	0.962365
14650	0.987179	0.913043	1	0.97549	0.962365
14660	0.987179	0.913043	1	0.97549	0.962365
14670	0.987179	0.913043	1	0.97549	0.962365
14680	0.987179	0.913043	1	0.97549	0.962365
14690	0.987179	0.913043	1	0.97549	0.962365
14700	0.987179	0.913043	1	0.97549	0.962365
14710	0.987179	0.913043	1	0.97549	0.962365
14720	0.987179	0.913043	1	0.97549	0.962365
14730	0.987179	0.913043	1	0.97549	0.962365
14740	0.987179	0.913043	1	0.97549	0.962365
14750	0.987179	0.913043	1	0.97549	0.962365
14760	0.987179	0.913043	1	0.97549	0.962365
14770	0.987179	0.913043	1	0.97549	0.962365
14780	0.987179	0.913043	1	0.97549	0.962365
14790	0.987179	0.913043	1	0.97549	0.962365
14800	0.987179	0.913043	1	0.97549	0.962365
14810	0.987179	0.913043	1	0.97549	0.962365
14820	0.987179	0.913043	1	0.97549	0.962365
14830	0.987179	0.913043	1	0.97549	0.962365
14840	0.987179	0.913043	1	0.97549	0.962365
14850	0.987179	0.913043	1	0.97549	0.962365
14860	0.987179	0.913043	1	0.97549	0.962365
14870	0.987179	0.913043	1	0.97549	0.962365
14880	0.987179	0.913043	1	0.97549	0.962365
14890	0.987179	0.913043	1	0.97549	0.962365
14900	0.987179	0.913043	1	0.97549	0.962365
14910	0.987179	0.913043	1	0.97549	0.962365
14920	0.987179	0.913043	1	0.97549	0.962365
14930	0.987179	0.913043	1	0.97549	0.962365
14940	0.987179	0.913043	1	0.97549	0.962365
14950	0.987179	0.913043	1	0.97549	0.962365
14960	0.987179	0.913043	1	0.97549	0.962365
14970	0.987179	0.913043	1	0.97549	0.962365
14980	0.987179	0.913043	1	0.97549	0.962365
14990	0.987179	0.913043	1	0.97549	0.962365
15000	0.987179	0.913043	1	0.97549	0.962365
15010	0.987179	0.913043	1	0.97549	0.962365
15020	0.987179	0.913043	1	0.97549	0.962365
15030	0.987179	0.913043	1	0.97549	0.962365
15040	0.987179	0.913043	1	0.97549	0.962365
15050	0.987179	0.913043	1	0.97549	0.962365
15060	0.987179	0.913043	1	0.97549	0.962365
15070	0.987179	0.913043	1	0.97549	0.962365
15080	0.987179	0.913043	1	0.97549	0.962365
15090	0.987179	0.913043	1	0.97549	0.962365
15100	0.987179	0.913043	1	0.97549	0.962365
15110	0.987179	0.913043	1	0.97549	0.962365
15120	0.987179	0.913043	1	0.97549	0.962365
15130	0.987179	0.913043	1	0.97549	0.962365
15140	0.987179	0.913043	1	0.97549	0.962365
15150	0.987179	0.913043	1	0.97549	0.962365
15160	0.987179	0.913043	1	0.97549	0.962365
15170	0.987179	0.913043	1	0.97549	0.962365
15180	0.987179	0.913043	1	0.97549	0.962365
15190	0.987179	0.913043	1	0.97549	0.962365
15200	0.987179	0.913043	1	0.97549	0.962365
15210	0.987179	0.913043	1	0.97549	0.962365
15220	0.987179	0.913043	1	0.97549	0.962365
15230	0.987179	0.913043	1	0.97549	0.962365
15240	0.987179	0.913043	1	0.97549	0.962365
15250	0.987179	0.913043	1	0.97549	0.962365
15260	0.987179	0.913043	1	0.97549	0.962365
15270	0.987179	0.913043	1	0.97549	0.962365
15280	0.987179	0.913043	1	0.97549	0.962365
15290	0.987179	0.913043	1	0.97549	0.962365
15300	0.987179	0.913043	1	0.97549	0.962365
15310	0.987179	0.913043	1	0.97549	0.962365
15320	0.987179	0.913043	1	0.97549	0.962365
15330	0.987179	0.913043	1	0.97549	0.962365
15340	0.987179	0.913043	1	0.97549	0.962365
15350	0.987179	0.913043	1	0.97549	0.962365
15360	0.987179	0.913043	1	0.97549	0.962365
15370	0.987179	0.913043	1	0.97549	0.962365
15380	0.987179	0.913043	1	0.97549	0.962365
15390	0.987179	0.913043	1	0.97549	0.962365
15400	0.987179	0.913043	1	0.97549	0.962365
15410	0.987179	0.913043	1	0.97549	0.962365
15420	0.987179	0.913043	1	0.97549	0.962365
15430	0.987179	0.913043	1	0.97549	0.962365
15440	0.987179	0.913043	1	0.97549	0.962365
15450	0.987179	0.913043	1	0.97549	0.962365
15460	0.987179	0.913043	1	0.97549	0.962365
15470	0.987179	0.913043	1	0.97549	0.962365
15480	0.987179	0.913043	1	0.97549	0.962365
15490	0.987179	0.913043	1	0.97549	0.962365
15500	0.987179	0.913043	1	0.97549	0.962365
15510	0.987179	0.913043	1	0.97549	0.962365
15520	0.987179	0.913043	1	0.97549	0.962365
15530	0.987179	0.913043	1	0.97549	0.962365
15540	0.987179	0.913043	1	0.97549	0.962365
15550	0.987179	0.913043	1	0.97549	0.962365
15560	0.987179	0.913043	1	0.97549	0.962365
15570	0.987179	0.913043	1	0.97549	0.962365
15580	0.987179	0.913043	1	0.97549	0.962365
15590	0.987179	0.913043	1	0.97549	0.962365
15600	0.987179	0.913043	1	0.97549	0.962365
15610	0.987179	0.913043	1	0.97549	0.962365
15620	0.987179	0.913043	1	0.97549	0.962365
15630	0.987179	0.913043	1	0.97549	0.962365
15640	0.987179	0.913043	1	0.97549	0.962365
15650	0.987179	0.913043	1	0.97549	0.962365
15660	0.987179	0.913043	1	0.97549	0.962365
15670	0.987179	0.913043	1	0.97549	0.962365
15680	0.987179	0.913043	1	0.97549	0.962365
15690	0.987179	0.913043	1	0.97549	0.962365
15700	0.987179	0.913043	1	0.97549	0.962365
15710	0.987179	0.913043	1	0.97549	0.962365
15720	0.987179	0.913043	1	0.97549	0.962365
15730	0.987179	0.913043	1	0.97549	0.962365
15740	0.987179	0.913043	1	0.97549	0.962365
15750	0.987179	0.913043	1	0.97549	0.962365
15760	0.987179	0.913043	1	0.97549	0.962365
15770	0.987179	0.913043	1	0.97549	0.962365
15780	0.987179	0.913043	1	0.97549	0.962365
15790	0.987179	0.913043	1	0.97549	0.962365
15800	0.987179	0.913043	1	0.97549	0.962365
15810	0.987179	0.913043	1	0.97549	0.962365
15820	0.987179	0.913043	1	0.97549	0.962365
15830	0.987179	0.913043	1	0.97549	0.962365
15840	0.987179	0.913043	1	0.97549	0.962365
15850	0.987179	0.913043	1	0.97549	0.962365
15860	0.987179	0.913043	1	0.97549	0.962365
15870	0.987179	0.913043	1	0.97549	0.962365
15880	0.987179	0.913043	1	0.97549	0.962365
15890	0.987179	0.913043	1	0.97549	0.962365
15900	0.987179	0.913043	1	0.97549	0.962365
15910	0.987179	0.913043	1	0.97549	0.962365
15920	0.987179	0.913043	1	0.97549	0.962365
15930	0.987179	0.913043	1	0.97549	0.962365
15940	0.987179	0.913043	1	0.97549	0.962365
15950	0.987179	0.913043	1	0.97549	0.962365
15960	0.987179	0.913043	1	0.97549	0.962365
15970	0.987179	0.913043	1	0.97549	0.962365
15980	0.987179	0.913043	1	0.97549	0.962365
15990	0.987179	0.913043	1	0.97549	0.962365
16000	0.987179	0.913043	1	0.97549	0.962365
16010	0.987179	0.913043	1	0.97549	0.962365
16020	0.987179	0.913043	1	0.97549	0.962365
16030	0.987179	0.913043	1	0.97549	0.962365
16040	0.987179	0.913043	1	0.97549	0.962365
16050	0.987179	0.913043	1	0.97549	0.962365
16060	0.987179	0.913043	1	0.97549	0.962365
16070	0.987179	0.913043	1	0.97549	0.962365
16080	0.987179	0.913043	1	0.97549	0.962365
16090	0.987179	0.913043	1	0.97549	0.962365
16100	0.987179	0.913043	1	0.97549	0.962365
16110	0.987179	0.913043	1	0.97549	0.962365
16120	0.987179	0.913043	1	0.97549	0.962365
16130	0.987179	0.913043	1	0.97549	0.962365
16140	0.987179	0.913043	1	0.97549	0.962365
16150	0.987179	0.913043	1	0.97549	0.962365
16160	0.987179	0.913043	1	0.97549	0.962365
16170	0.987179	0.913043	1	0.97549	0.962365
16180	0.987179	0.913043	1	0.97549	0.962365
16190	0.987179	0.913043	1	0.97549	0.962365
16200	0.987179	0.913043	1	0.97549	0.962365
16210	0.987179	0.913043	1	0.97549	0.962365
16220	0.987179	0.913043	1	0.97549	0.962365
16230	0.987179	0.913043	1	0.97549	0.962365
16240	0.987179	0.913043	1	0.97549	0.962365
16250	0.987179	0.913043	1	0.97549	0.962365
16260	0.987179	0.913043	1	0.97549	0.962365
16270	0.987179	0.913043	1	0.97549	0.962365
16280	0.987179	0.913043	1	0.97549	0.962365
16290	0.987179	0.913043	1	0.97549	0.962365
16300	0.987179	0.913043	1	0.97549	0.962365
16310	0.987179	0.913043	1	0.97549	0.962365
16320	0.987179	0.913043	1	0.97549	0.962365
16330	0.987179	0.913043	1	0.97549	0.962365
16340	0.987179	0.913043	1	0.97549	0.962365
16350	0.987179	0.913043	1	0.97549	0.962365
16360	0.987179	0.913043	1	0.97549	0.962365
16370	0.987179	0.913043	1	0.97549	0.962365
16380	0.987179	0.913043	1	0.97549	0.962365
16390	0.987179	0.913043	1	0.97549	0.962365
16400	0.987179	0.913043	1	0.97549	0.962365
16410	0.987179	0.913043	1	0.97549	0.962365
16420	0.987179	0.913043	1	0.97549	0.962365
16430	0.987179	0.913043	1	0.97549	0.962365
16440	0.987179	0.913043	1	0.97549	0.962365
16450	0.987179	0.913043	1	0.97549	0.962365
16460	0.987179	0.913043	1	0.97549	0.962365
16470	0.987179	0.913043	1	0.97549	0.962365
16480	0.987179	0.913043	1	0.97549	0.962365
16490	0.987179	0.913043	1	0.97549	0.962365
16500	0.987179	0.913043	1	0.97549	0.962365
16510	0.987179	0.913043	1	0.97549	0.962365
16520	0.987179	0.913043	1	0.97549	0.962365
16530	0.987179	0.913043	1	0.97549	0.962365
16540	0.987179	0.913043	1	0.97549	0.962365
16550	0.987179	0.913043	1	0.97549	0.962365
16560	0.987179	0.913043	1	0.97549	0.962365
16570	0.987179	0.913043	1	0.97549	0.962365
16580	0.987179	0.913043	1	0.97549	0.962365
16590	0.987179	0.913043	1	0.97549	0.962365
16600	0.987179	0.913043	1	0.97549	0.962365
16610	0.987179	0.913043	1	0.97549	0.962365
16620	0.987179	0.913043	1	0.97549	0.962365
16630	0.987179	0.913043	1	0.97549	0.962365
16640	0.987179	0.913043	1	0.97549	0.962365
16650	0.987179	0.913043	1	0.97549	0.962365
16660	0.987179	0.913043	1	0.97549	0.962365
16670	0.987179	0.913043	1	0.97549	0.962365
16680	0.987179	0.913043	1	0.97549	0.962365
16690	0.987179	0.913043	1	0.97549	0.962365
16700	0.987179	0.913043	1	0.97549	0.962365
16710	0.987179	0.913043	1	0.97549	0.962365
16720	0.987179	0.913043	1	0.97549	0.962365
16730	0.987179	0.913043	1	0.97549	0.962365
16740	0.987179	0.913043	1	0.97549	0.962365
16750	0.987179	0.913043	1	0.97549	0.962365
16760	0.987179	0.913043	1	0.97549	0.962365
16770	0.987179	0.913043	1	0.97549	0.962365
16780	0.987179	0.913043	1	0.97549	0.962365
16790	0.987179	0.913043	1	0.97549	0.962365
16800	0.987179	0.913043	1	0.97549	0.962365
16810	0.987179	0.913043	1	0.97549	0.962365
16820	0.987179	0.913043	1	0.97549	0.962365
16830	0.987179	0.913043	1	0.97549	0.962365
16840	0.987179	0.913043	1	0.97549	0.962365
16850	0.987179	0.913043	1	0.97549	0.962365
16860	0.987179	0.913043	1	0.97549	0.962365
16870	0.987179	0.913043	1	0.97549	0.962365
16880	0.987179	0.913043	1	0.97549	0.962365
16890	0.987179	0.913043	1	0.97549	0.962365
16900	0.987179	0.913043	1	0.97549	0.962365
16910	0.987179	0.913043	1	0.97549	0.962365
16920	0.987179	0.913043	1	0.97549	0.962365
16930	0.987179	0.913043	1	0.97549	0.962365
16940	0.987179	0.913043	1	0.97549	0.962365
16950	0.987179	0.913043	1	0.97549	0.962365
16960	0.987179	0.913043	1	0.97549	0.962365
16970	0.987179	0.913043	1	0.97549	0.962365
16980	0.987179	0.913043	1	0.97549	0.962365
16990	0.987179	0.913043	1	0.97549	0.962365
17000	0.987179	0.913043	1	0.97549	0.962365
17010	0.987179	0.913043	1	0.97549	0.962365
17020	0.987179	0.913043	1	0.97549	0.962365
17030	0.987179	0.913043	1	0.97549	0.962365
17040	0.987179	0.913043	1	0.97549	0.962365
17050	0.987179	0.913043	1	0.97549	0.962365
17060	0.987179	0.913043	1	0.97549	0.962365
17070	0.987179	0.913043	1	0.97549	0.962365
17080	0.987179	0.913043	1	0.97549	0.962365
17090	0.987179	0.913043	1	0.97549	0.962365
17100	0.987179	0.913043	1	0.97549	0.962365
17110	0.987179	0.913043	1	0.97549	0.962365
17120	0.987179	0.913043	1	0.97549	0.962365
17130	0.987179	0.913043	1	0.97549	0.962365
17140	0.987179	0.913043	1	0.97549	0.962365
17150	0.987179	0.913043	1	0.97549	0.962365
17160	0.987179	0.913043	1	0.97549	0.962365
17170	0.987179	0.913043	1	0.97549	0.962365
17180	0.987179	0.913043	1	0.97549	0.962365
17190	0.987179	0.913043	1	0.97549	0.962365
17200	0.987179	0.913043	1	0.97549	0.962365
17210	0.987179	0.913043	1	0.97549	0.962365
17220	0.987179	0.913043	1	0.97549	0.962365
17230	0.987179	0.913043	1	0.97549	0.962365
17240	0.987179	0.913043	1	0.97549	0.962365
17250	0.987179	0.913043	1	0.97549	0.962365
17260	0.987179	0.913043	1	0.97549	0.962365
17270	0.987179	0.913043	1	0.97549	0.962365
17280	0.987179	0.913043	1	0.97549	0.962365
17290	0.987179	0.913043	1	0.97549	0.962365
17300	0.987179	0.913043	1	0.97549	0.962365
17310	0.987179	0.913043	1	0.97549	0.962365
17320	0.987179	0.913043	1	0.97549	0.962365
17330	0.987179	0.913043	1	0.97549	0.962365
17340	0.987179	0.913043	1	0.97549	0.962365
17350	0.987179	0.913043	1	0.97549	0.962365
17360	0.987179	0.913043	1	0.97549	0.962365
17370	0.987179	0.913043	1	0.97549	0.962365
17380	0.987179	0.913043	1	0.97549	0.962365
17390	0.987179	0.913043	1	0.97549	0.962365
17400	0.987179	0.913043	1	0.97549	0.962365
17410	0.987179	0.913043	1	0.97549	0.962365
17420	0.987179	0.913043	1	0.97549	0.962365
17430	0.987179	0.913043	1	0.97549	0.962365
17440	0.987179	0.913043	1	0.97549	0.962365
17450	0.987179	0.913043	1	0.97549	0.962365
17460	0.987179	0.913043	1	0.97549	0.962365
17470	0.987179	0.913043	1	0.97549	0.962365
17480	0.987179	0.913043	1	0.97549	0.962365
17490	0.987179	0.913043	1	0.97549	0.962365
17500	0.987179	0.913043	1	0.97549	0.962365
17510	0.987179	0.913043	1	0.97549	0.962365
17520	0.987179	0.913043	1	0.97549	0.962365
17530	0.987179	0.913043	1	0.97549	0.962365
17540	0.987179	0.913043	1	0.97549	0.962365
17550	0.987179	0.913043	1	0.97549	0.962365
17560	0.987179	0.913043	1	0.97549	0.962365
17570	0.987179	0.913043	1	0.97549	0.962365
17580	0.987179	0.913043	1	0.97549	0.962365
17590	0.987179	0.913043	1	0.97549	0.962365
17600	0.987179	0.913043	1	0.97549	0.962365
17610	0.987179	0.913043	1	0.97549	0.962365
17620	0.987179	0.913043	1	0.97549	0.962365
17630	0.987179	0.913043	1	0.97549	0.962365
17640	0.987179	0.913043	1	0.97549	0.962365
17650	0.987179	0.913043	1	0.97549	0.962365
17660	0.987179	0.913043	1	0.97549	0.962365
17670	0.987179	0.913043	1	0.97549	0.962365
17680	0.987179	0.913043	1	0.97549	0.962365
17690	0.987179	0.913043	1	0.97549	0.962365
17700	0.987179	0.913043	1	0.97549	0.962365
17710	0.987179	0.913043	1	0.97549	0.962365
17720	0.987179	0.913043	1	0.97549	0.962365
17730	0.987179	0.913043	1	0.97549	0.962365
17740	0.987179	0.913043	1	0.97549	0.962365
17750	0.987179	0.913043	1	0.97549	0.962365
17760	0.987179	0.913043	1	0.97549	0.962365
17770	0.987179	0.913043	1	0.97549	0.962365
17780	0.987179	0.913043	1	0.97549	0.962365
17790	0.987179	0.913043	1	0.97549	0.962365
17800	0.987179	0.913043	1	0.97549	0.962365
17810	0.987179	0.913043	1	0.97549	0.962365
17820	0.987179	0.913043	1	0.97549	0.962365
17830	0.987179	0.913043	1	0.97549	0.962365
17840	0.987179	0.913043	1	0.97549	0.962365
17850	0.987179	0.913043	1	0.97549	0.962365
17860	0.987179	0.913043	1	0.97549	0.962365
17870	0.987179	0.913043	1	0.97549	0.962365
17880	0.987179	0.913043	1	0.97549	0.962365
17890	0.987179	0.913043	1	0.97549	0.962365
17900	0.987179	0.913043	1	0.97549	0.962365
17910	0.987179	0.913043	1	0.97549	0.962365
17920	0.987179	0.913043	1	0.97549	0.962365
17930	0.987179	0.913043	1	0.97549	0.962365
17940	0.987179	0.913043	1	0.97549	0.962365
17950	0.987179	0.913043	1	0.97549	0.962365
17960	0.987179	0.913043	1	0.97549	0.962365
17970	0.987179	0.913043	1	0.97549	0.962365
17980	0.987179	0.913043	1	0.97549	0.962365
17990	0.987179	0.913043	1	0.97549	0.962365
18000	0.987179	0.913043	1	0.97549	0.962365
18010	0.987179	0.913043	1	0.97549	0.962365
18020	0.987179	0.913043	1	0.97549	0.962365
18030	0.987179	0.913043	1	0.97549	0.962365
18040	0.987179	0.913043	1	0.97549	0.962365
18050	0.987179	0.913043	1	0.97549	0.962365
18060	0.987179	0.913043	1	0.97549	0.962365
18070	0.987179	0.913043	1	0.97549	0.962365
18080	0.987179	0.913043	1	0.97549	0.962365
18090	0.987179	0.913043	1	0.97549	0.962365
18100	0.987179	0.913043	1	0.97549	0.962365
18110	0.987179	0.913043	1	0.97549	0.962365
18120	0.987179	0.913043	1	0.97549	0.962365
18130	0.987179	0.913043	1	0.97549	0.962365
18140	0.987179	0.913043	1	0.97549	0.962365
18150	0.987179	0.913043	1	0.97549	0.962365
18160	0.987179	0.913043	1	0.97549	0.962365
18170	0.987179	0.913043	1	0.97549	0.962365
18180	0.987179	0.913043	1	0.97549	0.962365
18190	0.987179	0.913043	1	0.97549	0.962365
18200	0.987179	0.913043	1	0.97549	0.962365
18210	0.987179	0.913043	1	0.97549	0.962365
18220	0.987179	0.913043	1	0.97549	0.962365
18230	0.987179	0.913043	1	0.97549	0.962365
18240	0.987179	0.913043	1	0.97549	0.962365
18250	0.987179	0.913043	1	0.97549	0.962365
18260	0.987179	0.913043	1	0.97549	0.962365
18270	0.987179	0.913043	1	0.97549	0.962365
18280	0.987179	0.913043	1	0.97549	0.962365
18290	0.987179	0.913043	1	0.97549	0.962365
18300	0.987179	0.913043	1	0.97549	0.962365
18310	0.987179	0.913043	1	0.97549	0.962365
18320	0.987179	0.913043	1	0.97549	0.962365
18330	0.987179	0.913043	1	0.97549	0.962365
18340	0.987179	0.913043	1	0.97549	0.962365
18350	0.987179	0.913043	1	0.97549	0.962365
18360	0.987179	0.913043	1	0.97549	0.962365
18370	0.987179	0.913043	1	0.97549	0.962365
18380	0.987179	0.913043	1	0.97549	0.962365
18390	0.987179	0.913043	1	0.97549	0.962365
18400	0.987179	0.913043	1	0.97549	0.962365
18410	0.987179	0.913043	1	0.97549	0.962365
18420	0.987179	0.913043	1	0.97549	0.962365
18430	0.987179	0.913043	1	0.97549	0.962365
18440	0.987179	0.913043	1	0.97549	0.962365
18450	0.987179	0.913043	1	0.97549	0.962365
18460	0.987179	0.913043	1	0.97549	0.962365
18470	0.987179	0.913043	1	0.97549	0.962365
18480	0.987179	0.913043	1	0.97549	0.962365
18490	0.987179	0.913043	1	0.97549	0.962365
18500	0.987179	0.913043	1	0.97549	0.962365
18510	0.987179	0.913043	1	0.97549	0.962365
18520	0.987179	0.913043	1	0.97549	0.962365
18530	0.987179	0.913043	1	0.97549	0.962365
18540	0.987179	0.913043	1	0.97549	0.962365
18550	0.987179	0.913043	1	0.97549	0.962365
18560	0.987179	0.913043	1	0.97549	0.962365
18570	0.987179	0.913043	1	0.97549	0.962365
18580	0.987179	0.913043	1	0.97549	0.962365
18590	0.987179	0.913043	1	0.97549	0.962365
18600	0.987179	0.913043	1	0.97549	0.962365
18610	0.987179	0.913043	1	0.97549	0.962365
18620	0.987179	0.913043	1	0.97549	0.962365
18630	0.987179	0.913043	1	0.97549	0.962365
18640	0.987179	0.913043	1	0.97549	0.962365
18650	0.987179	0.913043	1	0.97549	0.962365
18660	0.987179	0.913043	1	0.97549	0.962365
18670	0.987179	0.913043	1	0.97549	0.962365
18680	0.987179	0.913043	1	0.97549	0.962365
18690	0.987179	0.913043	1	0.97549	0.962365
18700	0.987179	0.913043	1	0.97549	0.962365
18710	0.987179	0.913043	1	0.97549	0.962365
18720	0.987179	0.913043	1	0.97549	0.962365
18730	0.987179	0.913043	1	0.97549	0.962365
18740	0.987179	0.913043	1	0.97549	0.962365
18750	0.987179	0.913043	1	0.97549	0.962365
18760	0.987179	0.913043	1	0.97549	0.962365
18770	0.987179	0.913043	1	0.97549	0.962365
18780	0.987179	0.913043	1	0.97549	0.962365
18790	0.987179	0.913043	1	0.97549	0.962365
18800	0.987179	0.913043	1	0.97549	0.962365
18810	0.987179	0.913043	1	0.97549	0.962365
18820	0.987179	0.913043	1	0.97549	0.962365
18830	0.987179	0.913043	1	0.97549	0.962365
18840	0.987179	0.913043	1	0.97549	0.962365
18850	0.987179	0.913043	1	0.97549	0.962365
18860	0.987179	0.913043	1	0.97549	0.962365
18870	0.987179	0.913043	1	0.97549	0.962365
18880	0.987179	0.913043	1	0.97549	0.962365
18890	0.987179	0.913043	1	0.97549	0.962365
18900	0.987179	0.913043	1	0.97549	0.962365
18910	0.987179	0.913043	1	0.97549	0.962365
18920	0.987179	0.913043	1	0.97549	0.962365
18930	0.987179	0.913043	1	0.97549	0.962365
18940	0.987179	0.913043	1	0.97549	0.962365
18950	0.987179	0.913043	1	0.97549	0.962365
18960	0.987179	0.913043	1	0.97549	0.962365
18970	0.987179	0.913043	1	0.97549	0.962365
18980	0.987179	0.913043	1	0.97549	0.962365
18990	0.987179	0.913043	1	0.97549	0.962365
19000	0.987179	0.913043	1	0.97549	0.962365
19010	0.987179	0.891304	1	0.970588	0.95495
19020	0.987179	0.891304	1	0.970588	0.95495
19030	0.987179	0.891304	1	0.970588	0.95495
19040	0.987179	0.891304	1	0.970588	0.95495
19050	0.987179	0.891304	1	0.970588	0.95495
19060	0.987179	0.891304	1	0.970588	0.95495
19070	0.987179	0.891304	1	0.970588	0.95495
19080	0.987179	0.891304	1	0.970588	0.95495
19090	0.987179	0.891304	1	0.970588	0.95495
19100	0.987179	0.891304	1	0.970588	0.95495
19110	0.987179	0.891304	1	0.970588	0.95495
19120	0.987179	0.891304	1	0.970588	0.95495
19130	0.987179	0.891304	1	0.970588	0.95495
19140	0.987179	0.891304	1	0.970588	0.95495
19150	0.987179	0.891304	1	0.970588	0.95495
19160	0.987179	0.891304	1	0.970588	0.95495
19170	0.987179	0.891304	1	0.970588	0.95495
19180	0.987179	0.891304	1	0.970588	0.95495
19190	0.987179	0.891304	1	0.970588	0.95495
19200	0.987179	0.891304	1	0.970588	0.95495
19210	0.987179	0.891304	1	0.970588	0.95495
19220	0.987179	0.891304	1	0.970588	0.95495
19230	0.987179	0.891304	1	0.970588	0.95495
19240	0.987179	0.891304	1	0.970588	0.95495
19250	0.987179	0.891304	1	0.970588	0.95495
19260	0.987179	0.891304	1	0.970588	0.95495
19270	0.987179	0.891304	1	0.970588	0.95495
19280	0.987179	0.891304	1	0.970588	0.95495
19290	0.987179	0.891304	1	0.970588	0.95495
19300	0.987179	0.891304	1	0.970588	0.95495
19310	0.987179	0.891304	1	0.970588	0.95495
19320	0.987179	0.891304	1	0.970588	0.95495
19330	0.987179	0.891304	1	0.970588	0.95495
19340	0.987179	0.891304	1	0.970588	0.95495
19350	0.987179	0.891304	1	0.970588	0.95495
19360	0.987179	0.891304	1	0.970588	0.95495
19370	0.987179	0.891304	1	0.970588	0.95495
19380	0.987179	0.891304	1	0.970588	0.95495
19390	0.987179	0.891304	1	0.970588	0.95495
19400	0.987179	0.891304	1	0.970588	0.95495
19410	0.987179	0.891304	1	0.970588	0.95495
19420	0.987179	0.891304	1	0.970588	0.95495
19430	0.987179	0.891304	1	0.970588	0.95495
19440	0.987179	0.891304	1	0.970588	0.95495
19450	0.987179	0.891304	1	0.970588	0.95495
19460	0.987179	0.891304	1	0.970588	0.95495
19470	0.987179	0.891304	1	0.970588	0.95495
19480	0.987179	0.891304	1	0.970588	0.95495
19490	0.987179	0.891304	1	0.970588	0.95495
19500	0.987179	0.891304	1	0.970588	0.95495
19510	0.987179	0.891304	1	0.970588	0.95495
19520	0.987179	0.891304	1	0.970588	0.95495
19530	0.987179	0.891304	1	0.970588	0.95495
19540	0.987179	0.891304	1	0.970588	0.95495
19550	0.987179	0.891304	1	0.970588	0.95495
19560	0.987179	0.891304	1	0.970588	0.95495
19570	0.987179	0.891304	1	0.970588	0.95495
19580	0.987179	0.891304	1	0.970588	0.95495
19590	0.987179	0.891304	1	0.970588	0.95495
19600	0.987179	0.891304	1	0.970588	0.95495
19610	0.987179	0.891304	1	0.970588	0.95495
19620	0.987179	0.891304	1	0.970588	0.95495
19630	0.987179	0.891304	1	0.970588	0.95495
19640	0.987179	0.891304	1	0.970588	0.95495
19650	0.987179	0.891304	1	0.970588	0.95495
19660	0.987179	0.891304	1	0.970588	0.95495
19670	0.987179	0.891304	1	0.970588	0.95495
19680	0.987179	0.891304	1	0.970588	0.95495
19690	0.987179	0.891304	1	0.970588	0.95495
19700	0.987179	0.891304	1	0.970588	0.95495
19710	0.987179	0.891304	1	0.970588	0.95495
19720	0.987179	0.891304	1	0.970588	0.95495
19730	0.987179	0.891304	1	0.970588	0.95495
19740	0.987179	0.891304	1	0.970588	0.95495
19750	0.987179	0.891304	1	0.970588	0.95495
19760	0.987179	0.891304	1	0.970588	0.95495
19770	0.987179	0.891304	1	0.970588	0.95495
19780	0.987179	0.891304	1	0.970588	0.95495
19790	0.987179	0.891304	1	0.970588	0.95495
19800	0.987179	0.891304	1	0.970588	0.95495
19810	0.987179	0.891304	1	0.970588	0.95495
19820	0.987179	0.891304	1	0.970588	0.95495
19830	0.987179	0.891304	1	0.970588	0.95495
19840	0.987179	0.891304	1	0.970588	0.95495
19850	0.987179	0.891304	1	0.970588	0.95495
19860	0.987179	0.891304	1	0.970588	0.95495
19870	0.987179	0.891304	1	0.970588	0.95495
19880	0.987179	0.891304	1	0.970588	0.95495
19890	0.987179	0.891304	1	0.970588	0.95495
19900	0.987179	0.891304	1	0.970588	0.95495
19910	0.987179	0.891304	1	0.970588	0.95495
19920	0.987179	0.891304	1	0.970588	0.95495
19930	0.987179	0.891304	1	0.970588	0.95495
19940	0.987179	0.891304	1	0.970588	0.95495
19950	0.987179	0.891304	1	0.970588	0.95495
19960	0.987179	0.891304	1	0.970588	0.95495
19970	0.987179	0.891304	1	0.970588	0.95495
19980	0.987179	0.891304	1	0.970588	0.95495
19990	0.987179	0.891304	1	0.970588	0.95495
[truncated: 2,239 more rows]

## Sheet: JRIP
Number of features	Class1 (A IDH) accuracy	Class2 (A IDH, HG) accuracy	Class3 (O IDH) accuracy	Overall accuracy	MCC
10	0.871795	0.782609	0.925	0.872549	0.803544
20	0.910256	0.847826	0.9375	0.906863	0.856466
30	0.935897	0.891304	0.9125	0.916667	0.872038
40	0.910256	0.782609	0.95	0.897059	0.841452
50	0.846154	0.76087	0.9875	0.882353	0.81911
60	0.871795	0.76087	0.9375	0.872549	0.803283
70	0.923077	0.804348	0.9375	0.901961	0.849021
80	0.910256	0.869565	0.925	0.906863	0.856678
90	0.923077	0.782609	0.8875	0.877451	0.812816
100	0.833333	0.804348	0.9625	0.877451	0.811648
110	0.846154	0.826087	0.9125	0.867647	0.795938
120	0.858974	0.847826	0.9125	0.877451	0.811267
130	0.884615	0.826087	0.8625	0.862745	0.789673
140	0.884615	0.76087	0.9	0.862745	0.788879
150	0.871795	0.804348	0.9375	0.882353	0.818441
160	0.884615	0.826087	0.8625	0.862745	0.789262
170	0.846154	0.717391	0.8875	0.833333	0.74378
180	0.884615	0.826087	0.9125	0.882353	0.819456
190	0.871795	0.804348	0.9	0.867647	0.796614
200	0.858974	0.826087	0.8875	0.862745	0.789954
210	0.858974	0.826087	0.9125	0.872549	0.803979
220	0.858974	0.782609	0.95	0.877451	0.81103
230	0.884615	0.869565	0.8875	0.882353	0.82054
240	0.910256	0.826087	0.9	0.887255	0.826827
250	0.935897	0.847826	0.8625	0.887255	0.828467
260	0.846154	0.826087	0.9	0.862745	0.789999
270	0.910256	0.826087	0.8875	0.882353	0.820386
280	0.858974	0.76087	0.8625	0.838235	0.751602
290	0.897436	0.826087	0.9625	0.906863	0.856276
300	0.923077	0.847826	0.925	0.906863	0.856572
310	0.897436	0.782609	0.9125	0.877451	0.811238
320	0.858974	0.782609	0.9375	0.872549	0.803544
330	0.846154	0.826087	0.8625	0.848039	0.767186
340	0.910256	0.782609	0.9125	0.882353	0.819316
350	0.923077	0.76087	0.825	0.848039	0.771621
360	0.897436	0.847826	0.9125	0.892157	0.834191
370	0.910256	0.847826	0.85	0.872549	0.805717
380	0.884615	0.826087	0.925	0.887255	0.825853
390	0.923077	0.76087	0.9	0.877451	0.811845
400	0.871795	0.73913	0.9	0.852941	0.773993
410	0.884615	0.782609	0.925	0.877451	0.811238
420	0.923077	0.73913	0.9125	0.877451	0.813259
430	0.846154	0.76087	0.8625	0.833333	0.743411
440	0.910256	0.782609	0.85	0.857843	0.782177
450	0.897436	0.782609	0.9	0.872549	0.803983
460	0.820513	0.804348	0.925	0.857843	0.781072
470	0.910256	0.913043	0.875	0.897059	0.84435
480	0.833333	0.782609	0.9125	0.852941	0.773479
490	0.897436	0.826087	0.875	0.872549	0.80557
500	0.910256	0.869565	0.9125	0.901961	0.849411
510	0.871795	0.826087	0.9125	0.877451	0.811699
520	0.923077	0.782609	0.9125	0.887255	0.826827
530	0.858974	0.826087	0.95	0.887255	0.826422
540	0.910256	0.73913	0.9125	0.872549	0.804234
550	0.833333	0.934783	0.9375	0.897059	0.844716
560	0.846154	0.826087	0.9125	0.867647	0.797157
570	0.820513	0.782609	0.9	0.843137	0.759571
580	0.923077	0.847826	0.8875	0.892157	0.835063
590	0.884615	0.782609	0.875	0.857843	0.781529
600	0.923077	0.782609	0.85	0.862745	0.791094
610	0.897436	0.869565	0.875	0.882353	0.820674
620	0.884615	0.869565	0.9	0.887255	0.827258
630	0.846154	0.826087	0.9125	0.867647	0.796538
640	0.884615	0.673913	0.9375	0.857843	0.780461
650	0.833333	0.891304	0.9	0.872549	0.807032
660	0.897436	0.913043	0.9375	0.916667	0.87265
670	0.910256	0.847826	0.8875	0.887255	0.827669
680	0.910256	0.76087	0.925	0.882353	0.818664
690	0.897436	0.76087	0.8625	0.852941	0.775065
700	0.858974	0.782609	0.9	0.857843	0.781654
710	0.935897	0.891304	0.9	0.911765	0.865681
720	0.846154	0.826087	0.9375	0.877451	0.812002
730	0.910256	0.869565	0.9	0.897059	0.841868
740	0.871795	0.782609	0.9125	0.867647	0.796614
750	0.846154	0.869565	0.8625	0.857843	0.784849
760	0.846154	0.782609	0.9375	0.867647	0.795909
770	0.935897	0.804348	0.8875	0.887255	0.827917
780	0.897436	0.782609	0.9	0.872549	0.804519
790	0.884615	0.717391	0.9375	0.867647	0.795666
800	0.884615	0.782609	0.9375	0.882353	0.818572
810	0.897436	0.73913	0.8875	0.857843	0.782177
820	0.782051	0.847826	0.925	0.852941	0.776157
830	0.897436	0.804348	0.9125	0.882353	0.818922
840	0.858974	0.782609	0.9125	0.862745	0.788939
850	0.833333	0.782609	0.9	0.848039	0.767447
860	0.923077	0.804348	0.9125	0.892157	0.835103
870	0.884615	0.76087	0.9125	0.867647	0.795635
880	0.846154	0.76087	0.9125	0.852941	0.773616
890	0.871795	0.869565	0.8875	0.877451	0.812508
900	0.884615	0.826087	0.925	0.887255	0.826842
910	0.935897	0.782609	0.925	0.897059	0.841982
920	0.923077	0.695652	0.85	0.843137	0.76081
930	0.807692	0.826087	0.8875	0.843137	0.760366
940	0.846154	0.76087	0.9	0.848039	0.766444
950	0.871795	0.73913	0.925	0.862745	0.788218
960	0.807692	0.891304	0.9125	0.867647	0.798629
970	0.884615	0.782609	0.8625	0.852941	0.7746
980	0.897436	0.847826	0.9	0.887255	0.826784
990	0.897436	0.76087	0.875	0.857843	0.781101
1000	0.884615	0.826087	0.9	0.877451	0.812086
1010	0.820513	0.891304	0.8625	0.852941	0.777705
1020	0.871795	0.826087	0.9375	0.887255	0.82615
1030	0.871795	0.826087	0.9	0.872549	0.805652
1040	0.910256	0.826087	0.9375	0.901961	0.849023
1050	0.935897	0.804348	0.9	0.892157	0.834402
1060	0.833333	0.782609	0.9125	0.852941	0.774119
1070	0.846154	0.826087	0.85	0.843137	0.760739
1080	0.833333	0.826087	0.95	0.877451	0.812308
1090	0.884615	0.782609	0.8875	0.862745	0.789378
1100	0.846154	0.869565	0.8875	0.867647	0.79762
1110	0.910256	0.804348	0.85	0.862745	0.790568
1120	0.897436	0.826087	0.925	0.892157	0.833713
1130	0.910256	0.782609	0.9625	0.901961	0.848726
1140	0.897436	0.847826	0.875	0.877451	0.813101
1150	0.948718	0.782609	0.9	0.892157	0.835542
1160	0.871795	0.869565	0.925	0.892157	0.834264
1170	0.75641	0.826087	0.85	0.808824	0.708535
1180	0.858974	0.76087	0.9125	0.857843	0.780995
1190	0.884615	0.891304	0.9125	0.897059	0.842622
1200	0.910256	0.826087	0.8625	0.872549	0.804447
1210	0.871795	0.782609	0.8625	0.848039	0.766314
1220	0.858974	0.847826	0.8625	0.857843	0.783552
1230	0.833333	0.847826	0.925	0.872549	0.804247
1240	0.897436	0.673913	0.9	0.848039	0.767224
1250	0.858974	0.869565	0.925	0.887255	0.827964
1260	0.884615	0.826087	0.9125	0.882353	0.819241
1270	0.833333	0.73913	0.8625	0.823529	0.728936
1280	0.833333	0.804348	0.85	0.833333	0.745985
1290	0.923077	0.73913	0.8875	0.867647	0.798011
1300	0.923077	0.891304	0.95	0.926471	0.886901
1310	0.884615	0.782609	0.8875	0.862745	0.788747
1320	0.846154	0.76087	0.875	0.838235	0.751655
1330	0.884615	0.782609	0.9125	0.872549	0.803544
1340	0.871795	0.826087	0.9125	0.877451	0.811819
1350	0.910256	0.847826	0.8875	0.887255	0.827669
1360	0.871795	0.804348	0.85	0.848039	0.76743
1370	0.858974	0.826087	0.9625	0.892157	0.834437
1380	0.871795	0.869565	0.9	0.882353	0.820061
1390	0.858974	0.826087	0.925	0.877451	0.811819
1400	0.910256	0.76087	0.9	0.872549	0.804519
1410	0.858974	0.826087	0.8625	0.852941	0.773781
1420	0.910256	0.717391	0.9125	0.867647	0.796114
1430	0.884615	0.847826	0.875	0.872549	0.806143
1440	0.910256	0.847826	0.9	0.892157	0.834917
1450	0.910256	0.869565	0.8875	0.892157	0.834701
1460	0.884615	0.869565	0.95	0.906863	0.857285
1470	0.935897	0.847826	0.8875	0.897059	0.843236
1480	0.833333	0.847826	0.9125	0.867647	0.797486
1490	0.923077	0.782609	0.8875	0.877451	0.812432
1500	0.884615	0.804348	0.8625	0.857843	0.782673
1510	0.910256	0.782609	0.8625	0.862745	0.790148
1520	0.871795	0.76087	0.9	0.857843	0.781433
1530	0.858974	0.847826	0.9	0.872549	0.804608
1540	0.897436	0.782609	0.925	0.882353	0.81834
1550	0.884615	0.826087	0.9	0.877451	0.811819
1560	0.884615	0.869565	0.8875	0.882353	0.822044
1570	0.858974	0.826087	0.8875	0.862745	0.789955
1580	0.948718	0.804348	0.9125	0.901961	0.850333
1590	0.897436	0.76087	0.8875	0.862745	0.788661
1600	0.884615	0.826087	0.8875	0.872549	0.80382
1610	0.871795	0.717391	0.9	0.848039	0.765663
1620	0.858974	0.826087	0.9375	0.882353	0.820499
1630	0.884615	0.782609	0.9125	0.872549	0.803327
1640	0.897436	0.804348	0.8875	0.872549	0.804913
1650	0.858974	0.847826	0.9	0.872549	0.804682
1660	0.897436	0.847826	0.925	0.897059	0.842893
1670	0.910256	0.804348	0.9125	0.887255	0.826537
1680	0.910256	0.804348	0.875	0.872549	0.805798
1690	0.807692	0.804348	0.8625	0.828431	0.737478
1700	0.858974	0.76087	0.8875	0.848039	0.765429
1710	0.846154	0.869565	0.95	0.892157	0.834269
1720	0.897436	0.847826	0.95	0.906863	0.856392
1730	0.923077	0.869565	0.9	0.901961	0.850169
1740	0.897436	0.76087	0.8875	0.862745	0.789716
1750	0.858974	0.826087	0.9125	0.872549	0.803672
1760	0.884615	0.76087	0.9	0.862745	0.788062
1770	0.846154	0.804348	0.9625	0.882353	0.819066
1780	0.858974	0.847826	0.8875	0.867647	0.797157
1790	0.871795	0.695652	0.9125	0.848039	0.765442
1800	0.897436	0.804348	0.875	0.867647	0.796934
1810	0.884615	0.695652	0.9375	0.862745	0.788206
1820	0.910256	0.847826	0.925	0.901961	0.849833
1830	0.884615	0.804348	0.9	0.872549	0.804349
1840	0.884615	0.847826	0.9375	0.897059	0.842622
1850	0.820513	0.869565	0.8625	0.848039	0.768408
1860	0.897436	0.869565	0.9125	0.897059	0.842642
1870	0.897436	0.826087	0.875	0.872549	0.804206
1880	0.897436	0.76087	0.9125	0.872549	0.803391
1890	0.884615	0.826087	0.9125	0.882353	0.819692
1900	0.858974	0.826087	0.875	0.857843	0.781718
1910	0.858974	0.847826	0.875	0.862745	0.789071
1920	0.846154	0.826087	0.8375	0.838235	0.75326
1930	0.820513	0.826087	0.9375	0.867647	0.797873
1940	0.833333	0.804348	0.9	0.852941	0.774058
1950	0.897436	0.826087	0.8875	0.877451	0.812003
1960	0.846154	0.826087	0.8875	0.857843	0.783711
1970	0.884615	0.695652	0.8125	0.813725	0.715312
1980	0.897436	0.869565	0.9	0.892157	0.835115
1990	0.846154	0.847826	0.875	0.857843	0.782482
2000	0.846154	0.804348	0.875	0.848039	0.767186
2010	0.807692	0.695652	0.8625	0.803922	0.697802
2020	0.858974	0.847826	0.8625	0.857843	0.784203
2030	0.858974	0.869565	0.875	0.867647	0.799358
2040	0.871795	0.804348	0.925	0.877451	0.811002
2050	0.897436	0.826087	0.875	0.872549	0.805056
2060	0.935897	0.76087	0.8875	0.877451	0.813048
2070	0.910256	0.804348	0.875	0.872549	0.805285
2080	0.897436	0.782609	0.85	0.852941	0.775945
2090	0.923077	0.717391	0.8375	0.843137	0.76041
2100	0.820513	0.869565	0.8625	0.848039	0.771614
2110	0.846154	0.782609	0.9125	0.857843	0.781064
2120	0.897436	0.804348	0.9125	0.882353	0.818995
2130	0.923077	0.782609	0.925	0.892157	0.833705
2140	0.871795	0.73913	0.925	0.862745	0.788187
2150	0.846154	0.717391	0.9125	0.843137	0.757836
2160	0.910256	0.73913	0.9375	0.882353	0.818932
2170	0.897436	0.782609	0.8625	0.857843	0.78334
2180	0.846154	0.869565	0.8875	0.867647	0.79872
2190	0.897436	0.847826	0.9125	0.892157	0.835104
2200	0.820513	0.782609	0.8875	0.838235	0.752135
2210	0.858974	0.804348	0.925	0.872549	0.804242
2220	0.884615	0.73913	0.9125	0.862745	0.788206
2230	0.871795	0.826087	0.8875	0.867647	0.796269
2240	0.910256	0.869565	0.875	0.887255	0.828018
2250	0.910256	0.717391	0.8875	0.857843	0.781129
2260	0.897436	0.782609	0.9	0.872549	0.804774
2270	0.871795	0.826087	0.875	0.862745	0.79082
2280	0.884615	0.76087	0.9	0.862745	0.788428
2290	0.858974	0.804348	0.95	0.882353	0.818869
2300	0.846154	0.782609	0.9	0.852941	0.773013
2310	0.833333	0.891304	0.9	0.872549	0.806137
2320	0.884615	0.847826	0.85	0.862745	0.79216
2330	0.858974	0.782609	0.9125	0.862745	0.788718
2340	0.884615	0.826087	0.9125	0.882353	0.818738
2350	0.923077	0.695652	0.925	0.872549	0.804643
2360	0.910256	0.73913	0.9	0.867647	0.795758
2370	0.846154	0.826087	0.875	0.852941	0.775067
2380	0.846154	0.804348	0.9375	0.872549	0.804331
2390	0.871795	0.804348	0.9125	0.872549	0.805034
2400	0.897436	0.826087	0.875	0.872549	0.803575
2410	0.858974	0.913043	0.9125	0.892157	0.836594
2420	0.871795	0.782609	0.8625	0.848039	0.767616
2430	0.858974	0.804348	0.925	0.872549	0.8035
2440	0.858974	0.847826	0.875	0.862745	0.790908
2450	0.923077	0.826087	0.875	0.882353	0.820356
2460	0.910256	0.826087	0.925	0.897059	0.841482
2470	0.884615	0.891304	0.9	0.892157	0.836521
2480	0.807692	0.804348	0.8875	0.838235	0.75545
2490	0.858974	0.826087	0.8875	0.862745	0.791067
2500	0.884615	0.804348	0.95	0.892157	0.833569
2510	0.871795	0.826087	0.9375	0.887255	0.826562
2520	0.846154	0.717391	0.8625	0.823529	0.729417
2530	0.871795	0.76087	0.925	0.867647	0.796024
2540	0.871795	0.782609	0.925	0.872549	0.803283
2550	0.910256	0.76087	0.875	0.862745	0.78945
2560	0.846154	0.76087	0.9125	0.852941	0.774153
2570	0.923077	0.869565	0.8875	0.897059	0.842067
2580	0.871795	0.673913	0.9	0.838235	0.750553
2590	0.897436	0.782609	0.875	0.862745	0.789293
2600	0.910256	0.782609	0.8875	0.872549	0.805244
2610	0.858974	0.826087	0.875	0.857843	0.781949
2620	0.833333	0.826087	0.875	0.848039	0.766574
2630	0.807692	0.826087	0.9125	0.852941	0.774314
2640	0.910256	0.826087	0.8875	0.882353	0.819313
2650	0.935897	0.782609	0.85	0.867647	0.799022
2660	0.884615	0.869565	0.8875	0.882353	0.820868
2670	0.910256	0.847826	0.9	0.892157	0.834782
2680	0.846154	0.847826	0.925	0.877451	0.812271
2690	0.884615	0.847826	0.925	0.892157	0.833876
2700	0.846154	0.782609	0.875	0.843137	0.759531
2710	0.846154	0.891304	0.9	0.877451	0.813942
2720	0.897436	0.847826	0.8625	0.872549	0.806542
2730	0.871795	0.73913	0.9	0.852941	0.773529
2740	0.871795	0.804348	0.875	0.857843	0.782673
2750	0.897436	0.804348	0.8875	0.872549	0.805285
2760	0.897436	0.847826	0.8875	0.882353	0.820885
2770	0.897436	0.73913	0.875	0.852941	0.775605
2780	0.833333	0.847826	0.9125	0.867647	0.797935
2790	0.858974	0.804348	0.9	0.862745	0.789632
2800	0.884615	0.804348	0.875	0.862745	0.788997
2810	0.897436	0.804348	0.825	0.848039	0.769541
2820	0.884615	0.891304	0.8875	0.887255	0.827392
2830	0.897436	0.869565	0.875	0.882353	0.822086
2840	0.858974	0.804348	0.8875	0.857843	0.783405
2850	0.858974	0.826087	0.9125	0.872549	0.803687
2860	0.923077	0.869565	0.8875	0.897059	0.843608
2870	0.884615	0.804348	0.875	0.862745	0.790508
2880	0.884615	0.782609	0.8625	0.852941	0.775625
2890	0.846154	0.804348	0.85	0.838235	0.75385
2900	0.923077	0.76087	0.8	0.838235	0.755144
2910	0.884615	0.76087	0.9	0.862745	0.78841
2920	0.858974	0.804348	0.825	0.833333	0.749469
2930	0.858974	0.76087	0.875	0.843137	0.758499
2940	0.897436	0.826087	0.875	0.872549	0.805521
2950	0.910256	0.804348	0.8875	0.877451	0.812044
2960	0.846154	0.804348	0.875	0.848039	0.767968
2970	0.807692	0.804348	0.85	0.823529	0.73225
2980	0.897436	0.891304	0.8625	0.882353	0.821007
2990	0.871795	0.804348	0.9	0.867647	0.796481
3000	0.897436	0.891304	0.9	0.897059	0.842642
3010	0.923077	0.869565	0.8625	0.887255	0.829125
3020	0.846154	0.804348	0.9	0.857843	0.780995
3030	0.846154	0.826087	0.8875	0.857843	0.782584
3040	0.923077	0.826087	0.85	0.872549	0.806781
3050	0.833333	0.891304	0.9	0.872549	0.806489
3060	0.871795	0.826087	0.9125	0.877451	0.811923
3070	0.935897	0.826087	0.9125	0.901961	0.850599
3080	0.858974	0.804348	0.8875	0.857843	0.785066
3090	0.897436	0.847826	0.825	0.857843	0.784218
3100	0.897436	0.891304	0.85	0.877451	0.813667
3110	0.858974	0.804348	0.875	0.852941	0.774905
3120	0.897436	0.934783	0.8875	0.901961	0.852771
3130	0.923077	0.847826	0.8	0.857843	0.786901
3140	0.858974	0.847826	0.9	0.872549	0.804286
3150	0.833333	0.869565	0.8625	0.852941	0.775478
3160	0.871795	0.869565	0.85	0.862745	0.794131
3170	0.871795	0.869565	0.85	0.862745	0.791488
3180	0.910256	0.804348	0.8125	0.848039	0.768937
3190	0.897436	0.847826	0.9125	0.892157	0.833713
3200	0.897436	0.804348	0.85	0.857843	0.783537
3210	0.910256	0.782609	0.9125	0.882353	0.819093
3220	0.897436	0.869565	0.8875	0.887255	0.828635
3230	0.794872	0.717391	0.9	0.818627	0.721373
3240	0.923077	0.847826	0.8375	0.872549	0.807002
3250	0.884615	0.891304	0.8625	0.877451	0.815663
3260	0.935897	0.869565	0.85	0.887255	0.830128
3270	0.820513	0.869565	0.8625	0.848039	0.770889
3280	0.897436	0.869565	0.825	0.862745	0.793676
3290	0.871795	0.782609	0.85	0.843137	0.762072
3300	0.884615	0.847826	0.9	0.882353	0.819087
3310	0.923077	0.891304	0.8875	0.901961	0.849243
3320	0.858974	0.869565	0.85	0.857843	0.783554
3330	0.884615	0.847826	0.925	0.892157	0.834326
3340	0.910256	0.869565	0.8875	0.892157	0.835373
3350	0.884615	0.804348	0.85	0.852941	0.776223
3360	0.884615	0.847826	0.8875	0.877451	0.812534
3370	0.846154	0.847826	0.875	0.857843	0.781641
3380	0.846154	0.73913	0.9	0.843137	0.758513
3390	0.833333	0.847826	0.8875	0.857843	0.78345
3400	0.807692	0.826087	0.8875	0.843137	0.759477
3410	0.858974	0.804348	0.9375	0.877451	0.811819
3420	0.884615	0.891304	0.8875	0.887255	0.829353
3430	0.871795	0.847826	0.825	0.848039	0.769903
3440	0.871795	0.804348	0.8625	0.852941	0.775447
3450	0.846154	0.891304	0.825	0.848039	0.770348
3460	0.884615	0.826087	0.8625	0.862745	0.790202
3470	0.961538	0.869565	0.8875	0.911765	0.866938
3480	0.833333	0.913043	0.8375	0.852941	0.778639
3490	0.858974	0.847826	0.9	0.872549	0.805034
3500	0.884615	0.826087	0.8375	0.852941	0.776045
3510	0.858974	0.847826	0.9	0.872549	0.8053
3520	0.897436	0.847826	0.85	0.867647	0.799256
3530	0.884615	0.847826	0.875	0.872549	0.806405
3540	0.884615	0.826087	0.9	0.877451	0.812086
3550	0.833333	0.782609	0.9125	0.852941	0.775946
3560	0.923077	0.73913	0.875	0.862745	0.791738
3570	0.871795	0.804348	0.875	0.857843	0.781546
3580	0.910256	0.826087	0.875	0.877451	0.812787
3590	0.871795	0.782609	0.925	0.872549	0.80382
3600	0.897436	0.826087	0.875	0.872549	0.805717
3610	0.846154	0.826087	0.875	0.852941	0.775067
3620	0.897436	0.826087	0.8125	0.848039	0.769846
3630	0.884615	0.826087	0.8375	0.852941	0.778179
3640	0.782051	0.847826	0.9125	0.848039	0.769014
3650	0.846154	0.891304	0.8625	0.862745	0.792341
3660	0.833333	0.869565	0.8875	0.862745	0.791749
3670	0.871795	0.826087	0.9125	0.877451	0.811775
3680	0.871795	0.782609	0.85	0.843137	0.759629
3690	0.820513	0.869565	0.875	0.852941	0.776454
3700	0.871795	0.826087	0.8875	0.867647	0.797781
3710	0.858974	0.73913	0.875	0.838235	0.751785
3720	0.846154	0.782609	0.9	0.852941	0.773302
3730	0.846154	0.804348	0.8875	0.852941	0.775145
3740	0.884615	0.804348	0.9125	0.877451	0.811392
3750	0.884615	0.826087	0.825	0.848039	0.768525
3760	0.871795	0.869565	0.8875	0.877451	0.813952
3770	0.807692	0.847826	0.8875	0.848039	0.767877
3780	0.910256	0.847826	0.875	0.882353	0.821191
3790	0.935897	0.847826	0.925	0.911765	0.864401
3800	0.884615	0.847826	0.85	0.862745	0.792438
3810	0.884615	0.847826	0.9	0.882353	0.819436
3820	0.910256	0.76087	0.875	0.862745	0.790807
3830	0.923077	0.934783	0.8625	0.901961	0.852109
3840	0.769231	0.847826	0.8375	0.813725	0.720086
3850	0.858974	0.826087	0.925	0.877451	0.812207
3860	0.858974	0.869565	0.8625	0.862745	0.791216
3870	0.910256	0.847826	0.9125	0.897059	0.841743
3880	0.871795	0.73913	0.8875	0.848039	0.766224
3890	0.910256	0.826087	0.8875	0.882353	0.819692
3900	0.910256	0.73913	0.875	0.857843	0.784084
3910	0.884615	0.76087	0.9	0.862745	0.790112
3920	0.884615	0.782609	0.9125	0.872549	0.804601
3930	0.923077	0.804348	0.875	0.877451	0.812795
3940	0.846154	0.804348	0.9125	0.862745	0.788939
3950	0.910256	0.73913	0.9	0.867647	0.797052
3960	0.910256	0.804348	0.925	0.892157	0.834523
3970	0.858974	0.804348	0.9	0.862745	0.789322
3980	0.884615	0.782609	0.875	0.857843	0.781739
3990	0.897436	0.869565	0.875	0.882353	0.819692
4000	0.858974	0.847826	0.925	0.882353	0.819033
4010	0.858974	0.76087	0.8625	0.838235	0.75385
4020	0.910256	0.782609	0.875	0.867647	0.797855
4030	0.935897	0.826087	0.7875	0.852941	0.780778
4040	0.884615	0.695652	0.85	0.828431	0.738643
4050	0.923077	0.76087	0.8	0.838235	0.758054
4060	0.910256	0.869565	0.8875	0.892157	0.834918
4070	0.858974	0.73913	0.8875	0.843137	0.759157
4080	0.846154	0.847826	0.875	0.857843	0.782584
4090	0.897436	0.782609	0.85	0.852941	0.775605
4100	0.807692	0.804348	0.9	0.843137	0.76109
4110	0.884615	0.76087	0.8375	0.838235	0.752433
4120	0.820513	0.717391	0.8875	0.823529	0.729859
4130	0.884615	0.76087	0.9125	0.867647	0.796871
4140	0.871795	0.804348	0.8875	0.862745	0.789483
4150	0.782051	0.782609	0.925	0.838235	0.751913
4160	0.858974	0.826087	0.8625	0.852941	0.775442
4170	0.871795	0.76087	0.8875	0.852941	0.774174
4180	0.897436	0.826087	0.8875	0.877451	0.812937
4190	0.910256	0.869565	0.8625	0.882353	0.822247
4200	0.897436	0.73913	0.875	0.852941	0.774956
4210	0.897436	0.826087	0.85	0.862745	0.790568
4220	0.910256	0.847826	0.8375	0.867647	0.800167
4230	0.935897	0.804348	0.8625	0.877451	0.814919
4240	0.820513	0.891304	0.95	0.887255	0.82886
4250	0.935897	0.804348	0.85	0.872549	0.807451
4260	0.858974	0.891304	0.875	0.872549	0.806665
4270	0.923077	0.76087	0.8875	0.872549	0.805451
4280	0.884615	0.956522	0.9	0.906863	0.860257
4290	0.897436	0.804348	0.8875	0.872549	0.80557
4300	0.910256	0.826087	0.8375	0.862745	0.791094
4310	0.871795	0.804348	0.8625	0.852941	0.77759
4320	0.884615	0.826087	0.925	0.887255	0.826473
4330	0.858974	0.891304	0.9	0.882353	0.821454
4340	0.910256	0.73913	0.8375	0.843137	0.760552
4350	0.884615	0.804348	0.9	0.872549	0.805056
4360	0.897436	0.782609	0.8625	0.857843	0.78376
4370	0.910256	0.76087	0.925	0.882353	0.818476
4380	0.858974	0.847826	0.8875	0.867647	0.797781
4390	0.923077	0.826087	0.8875	0.887255	0.827505
4400	0.910256	0.804348	0.8875	0.877451	0.812795
4410	0.923077	0.782609	0.85	0.862745	0.790807
4420	0.884615	0.847826	0.85	0.862745	0.790202
4430	0.923077	0.847826	0.9	0.897059	0.842267
4440	0.871795	0.73913	0.875	0.843137	0.758325
4450	0.923077	0.891304	0.8875	0.901961	0.85043
4460	0.948718	0.869565	0.875	0.901961	0.851058
4470	0.884615	0.76087	0.8625	0.848039	0.768905
4480	0.897436	0.76087	0.8625	0.852941	0.776072
4490	0.884615	0.869565	0.8875	0.882353	0.821458
4500	0.846154	0.804348	0.8625	0.843137	0.760088
4510	0.897436	0.847826	0.85	0.867647	0.799555
4520	0.884615	0.76087	0.9125	0.867647	0.79656
4530	0.897436	0.826087	0.9	0.882353	0.820131
4540	0.871795	0.826087	0.9125	0.877451	0.812655
4550	0.871795	0.826087	0.9125	0.877451	0.811371
4560	0.910256	0.782609	0.875	0.867647	0.797366
4570	0.935897	0.782609	0.8625	0.872549	0.806429
4580	0.858974	0.782609	0.925	0.867647	0.796204
4590	0.858974	0.804348	0.875	0.852941	0.77442
4600	0.910256	0.847826	0.8875	0.887255	0.828162
4610	0.897436	0.826087	0.9	0.882353	0.819241
4620	0.833333	0.869565	0.8875	0.862745	0.792181
4630	0.846154	0.73913	0.875	0.833333	0.74378
4640	0.871795	0.826087	0.875	0.862745	0.789322
4650	0.871795	0.76087	0.875	0.848039	0.767534
4660	0.871795	0.869565	0.925	0.892157	0.835561
4670	0.935897	0.826087	0.875	0.887255	0.8289
4680	0.871795	0.782609	0.9125	0.867647	0.796309
4690	0.846154	0.782609	0.85	0.833333	0.746625
4700	0.884615	0.891304	0.8875	0.887255	0.828635
4710	0.871795	0.804348	0.85	0.848039	0.766712
4720	0.871795	0.869565	0.875	0.872549	0.805802
4730	0.871795	0.73913	0.85	0.833333	0.746217
4740	0.897436	0.782609	0.85	0.852941	0.776057
4750	0.923077	0.782609	0.8375	0.857843	0.785333
4760	0.833333	0.891304	0.8875	0.867647	0.800236
4770	0.897436	0.782609	0.875	0.862745	0.789293
4780	0.858974	0.717391	0.875	0.833333	0.743806
4790	0.871795	0.869565	0.9125	0.887255	0.828427
4800	0.897436	0.891304	0.825	0.867647	0.799682
4810	0.923077	0.847826	0.925	0.906863	0.856953
4820	0.871795	0.934783	0.875	0.887255	0.829802
4830	0.884615	0.847826	0.9375	0.897059	0.842223
4840	0.897436	0.695652	0.8875	0.848039	0.765689
4850	0.871795	0.891304	0.8625	0.872549	0.806665
4860	0.884615	0.782609	0.8875	0.862745	0.789293
4870	0.897436	0.891304	0.8625	0.882353	0.821191
4880	0.884615	0.76087	0.9	0.862745	0.788879
4890	0.858974	0.782609	0.8625	0.843137	0.759629
4900	0.871795	0.847826	0.8625	0.862745	0.790202
4910	0.923077	0.869565	0.875	0.892157	0.835103
4920	0.871795	0.804348	0.875	0.857843	0.781739
4930	0.923077	0.804348	0.8875	0.882353	0.819948
4940	0.897436	0.73913	0.875	0.852941	0.774392
4950	0.871795	0.695652	0.9	0.843137	0.758656
4960	0.871795	0.826087	0.8375	0.848039	0.768273
4970	0.858974	0.804348	0.85	0.843137	0.76115
4980	0.833333	0.804348	0.8625	0.838235	0.75267
4990	0.871795	0.804348	0.85	0.848039	0.767042
5000	0.910256	0.76087	0.9125	0.877451	0.811069
5010	0.858974	0.847826	0.8625	0.857843	0.782744
5020	0.884615	0.869565	0.925	0.897059	0.842224
5030	0.858974	0.782609	0.8375	0.833333	0.745947
5040	0.897436	0.891304	0.8875	0.892157	0.834918
5050	0.897436	0.869565	0.8375	0.867647	0.800921
5060	0.858974	0.826087	0.85	0.848039	0.769514
5070	0.923077	0.826087	0.875	0.882353	0.819692
5080	0.910256	0.804348	0.8625	0.867647	0.798163
5090	0.871795	0.782609	0.875	0.852941	0.774268
5100	0.923077	0.847826	0.8625	0.882353	0.821353
5110	0.807692	0.847826	0.825	0.823529	0.735324
5120	0.910256	0.869565	0.875	0.887255	0.828081
5130	0.910256	0.804348	0.875	0.872549	0.805285
5140	0.871795	0.76087	0.9125	0.862745	0.788291
5150	0.935897	0.826087	0.8125	0.862745	0.793585
5160	0.884615	0.891304	0.8625	0.877451	0.814576
5170	0.935897	0.826087	0.85	0.877451	0.813261
5180	0.871795	0.847826	0.8375	0.852941	0.775442
5190	0.871795	0.847826	0.875	0.867647	0.79748
5200	0.910256	0.804348	0.8875	0.877451	0.812379
5210	0.871795	0.804348	0.875	0.857843	0.782584
5220	0.897436	0.782609	0.8625	0.857843	0.782443
5230	0.897436	0.847826	0.825	0.857843	0.783619
5240	0.871795	0.869565	0.8375	0.857843	0.78606
5250	0.910256	0.782609	0.8625	0.862745	0.791083
5260	0.858974	0.804348	0.9	0.862745	0.788865
5270	0.858974	0.826087	0.925	0.877451	0.811223
5280	0.923077	0.826087	0.9	0.892157	0.835063
5290	0.820513	0.869565	0.825	0.833333	0.748146
5300	0.871795	0.826087	0.875	0.862745	0.789703
5310	0.820513	0.869565	0.9	0.862745	0.791491
5320	0.897436	0.847826	0.8375	0.862745	0.792322
5330	0.884615	0.782609	0.85	0.848039	0.768422
5340	0.846154	0.826087	0.95	0.882353	0.819571
5350	0.884615	0.869565	0.8625	0.872549	0.806094
5360	0.923077	0.826087	0.8625	0.877451	0.813271
5370	0.923077	0.804348	0.8375	0.862745	0.791297
5380	0.871795	0.804348	0.8125	0.833333	0.746754
5390	0.910256	0.804348	0.8875	0.877451	0.812379
5400	0.897436	0.782609	0.875	0.862745	0.790317
5410	0.910256	0.782609	0.8375	0.852941	0.77759
5420	0.884615	0.826087	0.875	0.867647	0.798618
5430	0.858974	0.891304	0.8375	0.857843	0.784535
5440	0.910256	0.847826	0.9	0.892157	0.835086
5450	0.884615	0.73913	0.8875	0.852941	0.774163
5460	0.884615	0.804348	0.9125	0.877451	0.811104
5470	0.910256	0.847826	0.9125	0.897059	0.842327
5480	0.897436	0.804348	0.9	0.877451	0.812594
5490	0.794872	0.73913	0.9125	0.828431	0.736881
5500	0.910256	0.847826	0.9	0.892157	0.83469
5510	0.910256	0.782609	0.875	0.867647	0.797857
5520	0.846154	0.826087	0.9	0.862745	0.790499
5530	0.910256	0.695652	0.875	0.848039	0.767601
5540	0.833333	0.652174	0.875	0.808824	0.705374
5550	0.910256	0.847826	0.875	0.882353	0.820846
5560	0.858974	0.913043	0.8875	0.882353	0.823963
5570	0.846154	0.73913	0.925	0.852941	0.773013
5580	0.871795	0.804348	0.875	0.857843	0.781546
5590	0.858974	0.76087	0.9125	0.857843	0.780863
5600	0.858974	0.76087	0.9125	0.857843	0.780863
5610	0.910256	0.695652	0.8875	0.852941	0.774392
5620	0.858974	0.782609	0.9	0.857843	0.781529
5630	0.858974	0.782609	0.8875	0.852941	0.773513
5640	0.910256	0.804348	0.8625	0.867647	0.798652
5650	0.897436	0.73913	0.9125	0.867647	0.795594
5660	0.858974	0.782609	0.9	0.857843	0.782427
5670	0.897436	0.73913	0.9375	0.877451	0.811326
5680	0.871795	0.73913	0.9125	0.857843	0.780572
5690	0.833333	0.73913	0.9	0.838235	0.751359
5700	0.897436	0.847826	0.9125	0.892157	0.834024
5710	0.923077	0.76087	0.925	0.887255	0.827458
5720	0.884615	0.869565	0.8875	0.882353	0.820561
5730	0.871795	0.826087	0.95	0.892157	0.833876
5740	0.846154	0.804348	0.8875	0.852941	0.773434
5750	0.871795	0.73913	0.9125	0.857843	0.780995
5760	0.871795	0.847826	0.9	0.877451	0.811565
5770	0.871795	0.73913	0.9125	0.857843	0.780637
5780	0.807692	0.717391	0.8875	0.818627	0.721831
5790	0.858974	0.826087	0.925	0.877451	0.811491
5800	0.858974	0.782609	0.875	0.848039	0.766608
5810	0.910256	0.804348	0.95	0.901961	0.849091
5820	0.871795	0.804348	0.9625	0.892157	0.834153
5830	0.884615	0.869565	0.9375	0.901961	0.8492
5840	0.884615	0.826087	0.9125	0.882353	0.819241
5850	0.935897	0.76087	0.925	0.892157	0.834285
5860	0.820513	0.847826	0.9375	0.872549	0.805963
5870	0.846154	0.826087	0.9	0.862745	0.791055
5880	0.910256	0.869565	0.9	0.897059	0.842308
5890	0.820513	0.782609	0.8875	0.838235	0.750861
5900	0.846154	0.847826	0.9375	0.882353	0.820606
5910	0.846154	0.804348	0.9	0.857843	0.781323
5920	0.794872	0.826087	0.925	0.852941	0.776106
5930	0.833333	0.804348	0.95	0.872549	0.803704
5940	0.858974	0.847826	0.8625	0.857843	0.78436
5950	0.910256	0.847826	0.9	0.892157	0.834782
5960	0.884615	0.804348	0.9375	0.887255	0.826369
5970	0.833333	0.847826	0.8875	0.857843	0.782915
5980	0.884615	0.847826	0.9125	0.887255	0.827691
5990	0.846154	0.76087	0.9	0.848039	0.767447
6000	0.884615	0.826087	0.9375	0.892157	0.833876
6010	0.807692	0.847826	0.9375	0.867647	0.799067
6020	0.871795	0.826087	0.9125	0.877451	0.811775
6030	0.846154	0.826087	0.9375	0.877451	0.811169
6040	0.858974	0.782609	0.9	0.857843	0.781102
6050	0.897436	0.826087	0.9125	0.887255	0.826649
6060	0.807692	0.826087	0.9	0.848039	0.767004
6070	0.858974	0.804348	0.8625	0.848039	0.769514
6080	0.846154	0.76087	0.8875	0.843137	0.758672
6090	0.871795	0.76087	0.8875	0.852941	0.773302
6100	0.923077	0.847826	0.9125	0.901961	0.850169
6110	0.897436	0.782609	0.9125	0.877451	0.811688
6120	0.910256	0.695652	0.875	0.848039	0.766967
6130	0.923077	0.76087	0.9125	0.882353	0.818804
6140	0.871795	0.869565	0.9	0.882353	0.819352
6150	0.884615	0.826087	0.875	0.867647	0.797018
6160	0.910256	0.804348	0.85	0.862745	0.791297
6170	0.910256	0.826087	0.9	0.887255	0.827382
6180	0.858974	0.76087	0.875	0.843137	0.758902
6190	0.846154	0.782609	0.925	0.862745	0.788333
6200	0.858974	0.826087	0.9	0.867647	0.79762
6210	0.871795	0.782609	0.9125	0.867647	0.796614
6220	0.910256	0.913043	0.9	0.906863	0.858228
6230	0.858974	0.76087	0.9	0.852941	0.773776
6240	0.910256	0.76087	0.8875	0.867647	0.797673
6250	0.871795	0.826087	0.8875	0.867647	0.79762
6260	0.884615	0.695652	0.9375	0.862745	0.788062
6270	0.871795	0.804348	0.9	0.867647	0.796481
6280	0.884615	0.73913	0.9	0.857843	0.781385
6290	0.833333	0.717391	0.9	0.833333	0.742868
6300	0.884615	0.804348	0.9125	0.877451	0.812147
6310	0.897436	0.804348	0.925	0.887255	0.826815
6320	0.910256	0.804348	0.9125	0.887255	0.826815
6330	0.871795	0.869565	0.8875	0.877451	0.812819
6340	0.871795	0.804348	0.9125	0.872549	0.80382
6350	0.884615	0.804348	0.9	0.872549	0.805007
6360	0.884615	0.804348	0.925	0.882353	0.818774
6370	0.871795	0.804348	0.9125	0.872549	0.803544
6380	0.897436	0.913043	0.9125	0.906863	0.858589
6390	0.897436	0.826087	0.925	0.892157	0.833876
6400	0.910256	0.826087	0.875	0.877451	0.813474
6410	0.884615	0.847826	0.8875	0.877451	0.812534
6420	0.871795	0.847826	0.9125	0.882353	0.819309
6430	0.897436	0.76087	0.9	0.867647	0.79656
6440	0.910256	0.826087	0.8875	0.882353	0.818738
6450	0.897436	0.804348	0.95	0.897059	0.841284
6460	0.833333	0.847826	0.875	0.852941	0.778381
6470	0.884615	0.782609	0.9375	0.882353	0.818543
6480	0.858974	0.847826	0.925	0.882353	0.819066
6490	0.858974	0.804348	0.925	0.872549	0.804608
6500	0.871795	0.869565	0.9125	0.887255	0.82805
6510	0.846154	0.891304	0.925	0.887255	0.827778
6520	0.846154	0.717391	0.8875	0.833333	0.742494
6530	0.820513	0.804348	0.925	0.857843	0.781724
6540	0.897436	0.847826	0.9125	0.892157	0.83469
6550	0.833333	0.869565	0.9375	0.882353	0.820606
6560	0.935897	0.782609	0.9375	0.901961	0.849333
6570	0.897436	0.869565	0.875	0.882353	0.821854
6580	0.923077	0.847826	0.9375	0.911765	0.864358
6590	0.858974	0.73913	0.8375	0.823529	0.729417
6600	0.858974	0.826087	0.9375	0.882353	0.818577
6610	0.858974	0.826087	0.9125	0.872549	0.804682
6620	0.871795	0.826087	0.9125	0.877451	0.811775
6630	0.846154	0.76087	0.8875	0.843137	0.758902
6640	0.935897	0.804348	0.9125	0.897059	0.842265
6650	0.858974	0.847826	0.9375	0.887255	0.82661
6660	0.897436	0.847826	0.8875	0.882353	0.819846
6670	0.897436	0.73913	0.9125	0.867647	0.79687
6680	0.884615	0.869565	0.875	0.877451	0.814607
6690	0.858974	0.76087	0.9375	0.867647	0.795592
6700	0.897436	0.847826	0.9	0.887255	0.827155
6710	0.910256	0.804348	0.8875	0.877451	0.812024
6720	0.884615	0.826087	0.925	0.887255	0.826369
6730	0.858974	0.782609	0.9375	0.872549	0.803299
6740	0.858974	0.782609	0.8625	0.843137	0.759984
6750	0.858974	0.73913	0.875	0.838235	0.75108
6760	0.897436	0.847826	0.875	0.877451	0.813667
6770	0.833333	0.826087	0.9375	0.872549	0.804465
6780	0.871795	0.782609	0.9125	0.867647	0.797239
6790	0.884615	0.804348	0.95	0.892157	0.83386
6800	0.871795	0.847826	0.875	0.867647	0.798559
6810	0.910256	0.869565	0.925	0.906863	0.857124
6820	0.910256	0.76087	0.8875	0.867647	0.796305
6830	0.858974	0.717391	0.9	0.843137	0.758053
6840	0.871795	0.826087	0.9375	0.887255	0.826562
6850	0.884615	0.847826	0.925	0.892157	0.834783
6860	0.846154	0.73913	0.9125	0.848039	0.765477
6870	0.858974	0.826087	0.8875	0.862745	0.789632
6880	0.884615	0.869565	0.8875	0.882353	0.820173
6890	0.884615	0.782609	0.875	0.857843	0.781966
6900	0.935897	0.782609	0.875	0.877451	0.81361
6910	0.871795	0.826087	0.8875	0.867647	0.797018
6920	0.897436	0.782609	0.8625	0.857843	0.784409
6930	0.884615	0.804348	0.9	0.872549	0.804552
6940	0.884615	0.869565	0.925	0.897059	0.841658
6950	0.820513	0.804348	0.95	0.867647	0.797214
6960	0.846154	0.847826	0.95	0.887255	0.82686
6970	0.897436	0.804348	0.9375	0.892157	0.834419
6980	0.884615	0.804348	0.9125	0.877451	0.811893
6990	0.858974	0.826087	0.8875	0.862745	0.790102
7000	0.897436	0.913043	0.9125	0.906863	0.857615
7010	0.858974	0.804348	0.95	0.882353	0.819019
7020	0.910256	0.847826	0.9125	0.897059	0.842067
7030	0.858974	0.804348	0.8375	0.838235	0.754493
7040	0.833333	0.76087	0.8625	0.828431	0.738105
7050	0.858974	0.782609	0.9375	0.872549	0.803432
7060	0.833333	0.782609	0.9	0.848039	0.767968
7070	0.884615	0.717391	0.9375	0.867647	0.795531
7080	0.897436	0.76087	0.9375	0.882353	0.818799
7090	0.884615	0.695652	0.9	0.848039	0.766608
7100	0.858974	0.847826	0.9375	0.887255	0.827543
7110	0.820513	0.695652	0.8875	0.818627	0.721062
7120	0.884615	0.782609	0.95	0.887255	0.825988
7130	0.935897	0.804348	0.9125	0.897059	0.841749
7140	0.884615	0.847826	0.8625	0.867647	0.798889
7150	0.833333	0.717391	0.9125	0.838235	0.749946
7160	0.884615	0.869565	0.9	0.887255	0.827588
7170	0.884615	0.782609	0.9375	0.882353	0.818265
7180	0.858974	0.869565	0.95	0.897059	0.84201
7190	0.884615	0.847826	0.85	0.862745	0.791488
7200	0.833333	0.73913	0.8875	0.833333	0.74319
7210	0.833333	0.717391	0.9	0.833333	0.742766
7220	0.884615	0.782609	0.9125	0.872549	0.804349
7230	0.807692	0.804348	0.9125	0.848039	0.766262
7240	0.897436	0.782609	0.9375	0.887255	0.826143
7250	0.884615	0.73913	0.925	0.867647	0.795861
7260	0.923077	0.826087	0.9375	0.906863	0.85707
7270	0.935897	0.717391	0.8875	0.867647	0.797796
7280	0.846154	0.826087	0.8875	0.857843	0.782482
7290	0.833333	0.804348	0.8875	0.848039	0.767894
7300	0.871795	0.76087	0.8625	0.843137	0.759984
7310	0.923077	0.695652	0.8625	0.848039	0.767794
7320	0.871795	0.73913	0.9	0.852941	0.773993
7330	0.858974	0.73913	0.9125	0.852941	0.772649
7340	0.923077	0.782609	0.9375	0.897059	0.841354
7350	0.884615	0.782609	0.9375	0.882353	0.818799
7360	0.935897	0.869565	0.8875	0.901961	0.850754
7370	0.846154	0.804348	0.8875	0.852941	0.773479
7380	0.871795	0.869565	0.8875	0.877451	0.812341
7390	0.871795	0.804348	0.875	0.857843	0.782977
7400	0.871795	0.891304	0.9	0.887255	0.82805
7410	0.884615	0.869565	0.9125	0.892157	0.835974
7420	0.782051	0.782609	0.9125	0.833333	0.745615
7430	0.871795	0.76087	0.9	0.857843	0.781101
7440	0.884615	0.782609	0.95	0.887255	0.825914
7450	0.846154	0.869565	0.9	0.872549	0.807106
7460	0.884615	0.73913	0.95	0.877451	0.810718
7470	0.820513	0.869565	0.875	0.852941	0.777779
7480	0.871795	0.804348	0.925	0.877451	0.811371
7490	0.858974	0.826087	0.9	0.867647	0.796431
7500	0.935897	0.76087	0.875	0.872549	0.804851
7510	0.871795	0.869565	0.925	0.892157	0.834709
7520	0.871795	0.826087	0.9125	0.877451	0.812655
7530	0.897436	0.782609	0.875	0.862745	0.790568
7540	0.910256	0.804348	0.925	0.892157	0.833545
7550	0.910256	0.782609	0.9375	0.892157	0.833761
7560	0.884615	0.73913	0.9375	0.872549	0.803134
7570	0.858974	0.782609	0.8375	0.833333	0.745672
7580	0.820513	0.782609	0.8875	0.838235	0.752006
7590	0.807692	0.826087	0.925	0.857843	0.781724
7600	0.871795	0.826087	0.9125	0.877451	0.811491
7610	0.820513	0.73913	0.9125	0.838235	0.750529
7620	0.884615	0.869565	0.8875	0.882353	0.821458
7630	0.807692	0.826087	0.8875	0.843137	0.759894
7640	0.858974	0.782609	0.8875	0.852941	0.773616
7650	0.858974	0.76087	0.9125	0.857843	0.780617
7660	0.871795	0.847826	0.8875	0.872549	0.8053
7670	0.846154	0.76087	0.95	0.867647	0.795621
7680	0.858974	0.782609	0.875	0.848039	0.767373
7690	0.923077	0.826087	0.9375	0.906863	0.856828
7700	0.833333	0.73913	0.8625	0.823529	0.729208
7710	0.846154	0.782609	0.9125	0.857843	0.780617
7720	0.897436	0.717391	0.875	0.848039	0.767384
7730	0.897436	0.804348	0.9375	0.892157	0.833608
7740	0.923077	0.804348	0.925	0.897059	0.841284
7750	0.884615	0.891304	0.925	0.901961	0.850139
7760	0.884615	0.717391	0.8625	0.838235	0.752854
7770	0.807692	0.804348	0.9	0.843137	0.759894
7780	0.910256	0.76087	0.8625	0.857843	0.78211
7790	0.910256	0.826087	0.9125	0.892157	0.834701
7800	0.884615	0.73913	0.875	0.848039	0.766224
7810	0.846154	0.826087	0.875	0.852941	0.774107
7820	0.897436	0.804348	0.8875	0.872549	0.80594
7830	0.846154	0.804348	0.9375	0.872549	0.803687
7840	0.820513	0.782609	0.9125	0.848039	0.766357
7850	0.858974	0.782609	0.9125	0.862745	0.789954
7860	0.858974	0.782609	0.8875	0.852941	0.773776
7870	0.807692	0.76087	0.9375	0.848039	0.766776
7880	0.910256	0.847826	0.9125	0.897059	0.843412
7890	0.897436	0.847826	0.925	0.897059	0.843206
7900	0.846154	0.826087	0.9375	0.877451	0.812271
7910	0.833333	0.782609	0.9125	0.852941	0.774107
7920	0.846154	0.804348	0.9375	0.872549	0.803762
7930	0.846154	0.782609	0.9125	0.857843	0.782033
7940	0.935897	0.717391	0.9	0.872549	0.805112
7950	0.897436	0.717391	0.9	0.857843	0.781452
7960	0.858974	0.847826	0.9125	0.877451	0.811791
7970	0.846154	0.826087	0.9125	0.867647	0.796209
7980	0.871795	0.804348	0.8875	0.862745	0.789219
7990	0.910256	0.804348	0.9	0.882353	0.819251
8000	0.935897	0.869565	0.8875	0.901961	0.849873
8010	0.884615	0.826087	0.9125	0.882353	0.820337
8020	0.858974	0.73913	0.9125	0.852941	0.773616
8030	0.871795	0.76087	0.95	0.877451	0.810898
8040	0.871795	0.847826	0.9	0.877451	0.812655
8050	0.871795	0.826087	0.9375	0.887255	0.826562
8060	0.884615	0.782609	0.975	0.897059	0.841115
8070	0.833333	0.782609	0.9	0.848039	0.76662
8080	0.846154	0.717391	0.95	0.857843	0.780316
8090	0.833333	0.782609	0.925	0.857843	0.781349
8100	0.884615	0.913043	0.8875	0.892157	0.835974
8110	0.923077	0.782609	0.925	0.892157	0.834875
8120	0.884615	0.76087	0.9125	0.867647	0.795666
8130	0.897436	0.869565	0.9	0.892157	0.835374
8140	0.871795	0.76087	0.9375	0.872549	0.803391
8150	0.846154	0.76087	0.9	0.848039	0.767186
8160	0.871795	0.804348	0.9	0.867647	0.796653
8170	0.871795	0.891304	0.925	0.897059	0.843453
8180	0.807692	0.804348	0.8875	0.838235	0.751701
8190	0.871795	0.891304	0.9	0.887255	0.828964
8200	0.820513	0.826087	0.925	0.862745	0.790552
8210	0.858974	0.826087	0.925	0.877451	0.811267
8220	0.897436	0.782609	0.8375	0.848039	0.768422
8230	0.794872	0.782609	0.95	0.852941	0.776417
8240	0.935897	0.804348	0.9375	0.906863	0.856449
8250	0.858974	0.847826	0.9125	0.877451	0.81303
8260	0.948718	0.782609	0.925	0.901961	0.849477
8270	0.871795	0.804348	0.8875	0.862745	0.789981
8280	0.846154	0.695652	0.9125	0.838235	0.750244
8290	0.884615	0.76087	0.925	0.872549	0.803327
8300	0.871795	0.76087	0.85	0.838235	0.754285
8310	0.858974	0.73913	0.8875	0.843137	0.758325
8320	0.910256	0.826087	0.9125	0.892157	0.834523
8330	0.833333	0.695652	0.9375	0.843137	0.757539
8340	0.897436	0.826087	0.9	0.882353	0.820061
8350	0.897436	0.76087	0.925	0.877451	0.810818
8360	0.833333	0.804348	0.9125	0.857843	0.782016
8370	0.935897	0.826087	0.8875	0.892157	0.836074
8380	0.897436	0.782609	0.95	0.892157	0.833569
8390	0.871795	0.847826	0.8875	0.872549	0.805034
8400	0.910256	0.782609	0.9	0.877451	0.812379
8410	0.858974	0.826087	0.875	0.857843	0.783711
8420	0.782051	0.73913	0.9	0.818627	0.722832
8430	0.897436	0.782609	0.9125	0.877451	0.811433
8440	0.833333	0.934783	0.8875	0.877451	0.815134
8450	0.846154	0.891304	0.9	0.877451	0.81342
8460	0.858974	0.847826	0.9	0.872549	0.805431
8470	0.910256	0.847826	0.875	0.882353	0.821191
8480	0.897436	0.73913	0.9125	0.867647	0.795635
8490	0.833333	0.891304	0.95	0.892157	0.836332
8500	0.846154	0.847826	0.9	0.867647	0.797472
8510	0.897436	0.891304	0.8875	0.892157	0.835892
8520	0.846154	0.717391	0.875	0.828431	0.735538
8530	0.846154	0.782609	0.9	0.852941	0.774712
8540	0.846154	0.804348	0.875	0.848039	0.768916
8550	0.820513	0.847826	0.9375	0.872549	0.805212
8560	0.858974	0.76087	0.8875	0.848039	0.766631
8570	0.884615	0.869565	0.9375	0.901961	0.849443
8580	0.897436	0.717391	0.925	0.867647	0.795666
8590	0.884615	0.782609	0.9125	0.872549	0.803469
8600	0.858974	0.782609	0.925	0.867647	0.795894
8610	0.884615	0.76087	0.925	0.872549	0.803327
8620	0.858974	0.826087	0.9125	0.872549	0.804608
8630	0.871795	0.826087	0.875	0.862745	0.791055
8640	0.846154	0.804348	0.9125	0.862745	0.78885
8650	0.846154	0.76087	0.8875	0.843137	0.758672
8660	0.807692	0.891304	0.9125	0.867647	0.799067
8670	0.858974	0.76087	0.9375	0.867647	0.796135
8680	0.897436	0.695652	0.9125	0.857843	0.780834
8690	0.910256	0.804348	0.85	0.862745	0.79194
8700	0.923077	0.73913	0.8875	0.867647	0.797731
8710	0.897436	0.782609	0.8625	0.857843	0.783619
8720	0.884615	0.76087	0.9	0.862745	0.788674
8730	0.858974	0.73913	0.9125	0.852941	0.773623
8740	0.910256	0.76087	0.8875	0.867647	0.796528
8750	0.820513	0.869565	0.9	0.862745	0.792034
8760	0.910256	0.73913	0.8875	0.862745	0.788661
8770	0.910256	0.717391	0.9	0.862745	0.789293
8780	0.858974	0.782609	0.925	0.867647	0.796407
8790	0.897436	0.73913	0.9	0.862745	0.788819
8800	0.846154	0.782609	0.9625	0.877451	0.811169
8810	0.884615	0.782609	0.9125	0.872549	0.804437
8820	0.897436	0.76087	0.8625	0.852941	0.774268
8830	0.884615	0.826087	0.8875	0.872549	0.805056
8840	0.923077	0.782609	0.8625	0.867647	0.798713
8850	0.897436	0.891304	0.9	0.897059	0.842642
8860	0.858974	0.826087	0.8875	0.862745	0.790499
8870	0.897436	0.826087	0.9125	0.887255	0.826473
8880	0.884615	0.826087	0.9	0.877451	0.811371
8890	0.897436	0.826087	0.8375	0.857843	0.783857
8900	0.897436	0.847826	0.875	0.877451	0.812787
8910	0.858974	0.782609	0.9	0.857843	0.781167
8920	0.871795	0.76087	0.9	0.857843	0.781185
8930	0.858974	0.956522	0.925	0.906863	0.860908
8940	0.897436	0.847826	0.8875	0.882353	0.820846
8950	0.820513	0.76087	0.875	0.828431	0.736588
8960	0.858974	0.826087	0.8625	0.852941	0.7749
8970	0.935897	0.782609	0.8625	0.872549	0.805738
8980	0.923077	0.782609	0.9125	0.887255	0.827592
8990	0.923077	0.826087	0.925	0.901961	0.849526
9000	0.910256	0.804348	0.9125	0.887255	0.827505
9010	0.820513	0.804348	0.95	0.867647	0.796538
9020	0.871795	0.869565	0.925	0.892157	0.833876
9030	0.871795	0.695652	0.8875	0.838235	0.750777
9040	0.884615	0.76087	0.9125	0.867647	0.795713
9050	0.884615	0.782609	0.8625	0.852941	0.775625
9060	0.935897	0.869565	0.8875	0.901961	0.850641
9070	0.871795	0.847826	0.9375	0.892157	0.834376
9080	0.858974	0.782609	0.8875	0.852941	0.774175
9090	0.858974	0.847826	0.9125	0.877451	0.811791
9100	0.871795	0.76087	0.8875	0.852941	0.774138
9110	0.935897	0.826087	0.9	0.897059	0.841976
9120	0.871795	0.717391	0.8875	0.843137	0.758168
9130	0.807692	0.695652	0.9125	0.823529	0.728604
9140	0.858974	0.804348	0.925	0.872549	0.804389
9150	0.897436	0.869565	0.8875	0.887255	0.827588
9160	0.884615	0.804348	0.925	0.882353	0.819456
9170	0.884615	0.73913	0.9625	0.882353	0.818543
9180	0.807692	0.76087	0.8625	0.818627	0.721831
9190	0.820513	0.826087	0.9375	0.867647	0.79788
9200	0.833333	0.826087	0.925	0.867647	0.796041
9210	0.871795	0.782609	0.9	0.862745	0.788187
9220	0.846154	0.804348	0.9375	0.872549	0.804594
9230	0.935897	0.782609	0.9	0.887255	0.826903
9240	0.871795	0.73913	0.9625	0.877451	0.810753
9250	0.884615	0.804348	0.925	0.882353	0.819033
9260	0.910256	0.804348	0.8625	0.867647	0.798713
9270	0.833333	0.804348	0.9	0.852941	0.774581
9280	0.884615	0.782609	0.9375	0.882353	0.818664
9290	0.884615	0.804348	0.925	0.882353	0.818664
9300	0.897436	0.826087	0.8875	0.877451	0.812594
9310	0.858974	0.76087	0.9	0.852941	0.773529
9320	0.923077	0.869565	0.9	0.901961	0.849295
9330	0.871795	0.804348	0.95	0.887255	0.826138
9340	0.897436	0.804348	0.9125	0.882353	0.818572
9350	0.923077	0.869565	0.9125	0.906863	0.857154
9360	0.820513	0.717391	0.95	0.848039	0.765292
9370	0.884615	0.847826	0.9125	0.887255	0.827392
9380	0.858974	0.782609	0.9125	0.862745	0.788218
9390	0.910256	0.782609	0.8875	0.872549	0.8053
9400	0.846154	0.891304	0.95	0.897059	0.843147
9410	0.846154	0.76087	0.925	0.857843	0.780772
9420	0.871795	0.804348	0.9	0.867647	0.796135
9430	0.923077	0.826087	0.8875	0.887255	0.827237
9440	0.871795	0.826087	0.8875	0.867647	0.796481
9450	0.871795	0.826087	0.95	0.892157	0.83419
9460	0.897436	0.782609	0.875	0.862745	0.789673
9470	0.897436	0.782609	0.9	0.872549	0.803901
9480	0.871795	0.782609	0.9	0.862745	0.789511
9490	0.871795	0.913043	0.8875	0.887255	0.827587
9500	0.846154	0.869565	0.925	0.882353	0.820119
9510	0.923077	0.891304	0.9125	0.911765	0.865222
9520	0.884615	0.782609	0.8625	0.852941	0.775503
9530	0.871795	0.891304	0.85	0.867647	0.80033
9540	0.897436	0.76087	0.925	0.877451	0.811217
9550	0.897436	0.804348	0.8375	0.852941	0.77714
9560	0.871795	0.891304	0.875	0.877451	0.814234
9570	0.846154	0.804348	0.9125	0.862745	0.789322
9580	0.897436	0.826087	0.9125	0.887255	0.827155
9590	0.858974	0.804348	0.8375	0.838235	0.754171
9600	0.846154	0.782609	0.95	0.872549	0.803309
9610	0.923077	0.826087	0.9625	0.916667	0.871417
9620	0.871795	0.804348	0.9375	0.882353	0.819645
9630	0.833333	0.782609	0.9	0.848039	0.767056
9640	0.884615	0.782609	0.8875	0.862745	0.789262
9650	0.884615	0.804348	0.8875	0.867647	0.796653
9660	0.884615	0.891304	0.9125	0.897059	0.842726
9670	0.871795	0.826087	0.9	0.872549	0.804389
9680	0.923077	0.847826	0.9	0.897059	0.842327
9690	0.897436	0.826087	0.9	0.882353	0.818738
9700	0.897436	0.717391	0.9	0.857843	0.781579
9710	0.858974	0.826087	0.9125	0.872549	0.804286
9720	0.846154	0.782609	0.925	0.862745	0.789219
9730	0.858974	0.869565	0.9375	0.892157	0.835411
9740	0.858974	0.782609	0.8875	0.852941	0.776695
9750	0.871795	0.826087	0.95	0.892157	0.833565
9760	0.871795	0.76087	0.9125	0.862745	0.788218
9770	0.871795	0.847826	0.9375	0.892157	0.834104
9780	0.871795	0.804348	0.875	0.857843	0.783554
9790	0.897436	0.804348	0.95	0.897059	0.841036
9800	0.833333	0.782609	0.9125	0.852941	0.775404
9810	0.884615	0.826087	0.9	0.877451	0.813041
9820	0.858974	0.891304	0.9	0.882353	0.820499
9830	0.897436	0.847826	0.9	0.887255	0.828081
9840	0.846154	0.826087	0.9125	0.867647	0.796708
9850	0.935897	0.73913	0.95	0.897059	0.84195
9860	0.846154	0.826087	0.9125	0.867647	0.797083
9870	0.884615	0.804348	0.875	0.862745	0.788453
9880	0.935897	0.76087	0.9125	0.887255	0.827517
9890	0.858974	0.826087	0.9375	0.882353	0.819733
9900	0.910256	0.826087	0.9	0.887255	0.827382
9910	0.884615	0.782609	0.8875	0.862745	0.788674
9920	0.923077	0.826087	0.85	0.872549	0.806294
9930	0.910256	0.804348	0.9125	0.887255	0.826537
9940	0.871795	0.826087	0.9125	0.877451	0.811239
9950	0.884615	0.847826	0.9	0.882353	0.821436
9960	0.910256	0.782609	0.8875	0.872549	0.803677
9970	0.897436	0.782609	0.925	0.882353	0.818543
9980	0.820513	0.804348	0.9125	0.852941	0.774999
9990	0.884615	0.782609	0.8875	0.862745	0.789305
10000	0.794872	0.782609	0.9125	0.838235	0.753582
10010	0.858974	0.73913	0.9125	0.852941	0.773083
10020	0.782051	0.869565	0.8875	0.843137	0.762442
10030	0.858974	0.826087	0.9125	0.872549	0.804023
10040	0.910256	0.847826	0.875	0.882353	0.821007
10050	0.820513	0.847826	0.8875	0.852941	0.777131
10060	0.833333	0.804348	0.925	0.862745	0.788583
10070	0.846154	0.804348	0.95	0.877451	0.811682
10080	0.871795	0.869565	0.9	0.882353	0.821527
10090	0.923077	0.826087	0.9	0.892157	0.835971
10100	0.846154	0.847826	0.9375	0.882353	0.819967
10110	0.820513	0.847826	0.875	0.848039	0.768973
10120	0.897436	0.76087	0.9125	0.872549	0.803901
10130	0.833333	0.782609	0.9125	0.852941	0.772724
10140	0.846154	0.73913	0.925	0.852941	0.77335
10150	0.897436	0.891304	0.8875	0.892157	0.835695
10160	0.910256	0.73913	0.925	0.877451	0.811429
10170	0.884615	0.847826	0.9	0.882353	0.821527
10180	0.897436	0.76087	0.9125	0.872549	0.804811
10190	0.871795	0.826087	0.9125	0.877451	0.811223
10200	0.871795	0.76087	0.9125	0.862745	0.788043
10210	0.846154	0.826087	0.9125	0.867647	0.797068
10220	0.884615	0.782609	0.9375	0.882353	0.819087
10230	0.923077	0.782609	0.9375	0.897059	0.841749
10240	0.820513	0.826087	0.9375	0.867647	0.796921
10250	0.897436	0.73913	0.9125	0.867647	0.796305
10260	0.871795	0.804348	0.9375	0.882353	0.819066
10270	0.858974	0.826087	0.9	0.867647	0.796708
10280	0.910256	0.804348	0.9125	0.887255	0.826815
10290	0.858974	0.782609	0.9375	0.872549	0.8035
10300	0.871795	0.695652	0.9375	0.857843	0.780527
10310	0.910256	0.804348	0.925	0.892157	0.833593
10320	0.846154	0.869565	0.9625	0.897059	0.842359
10330	0.897436	0.782609	0.875	0.862745	0.790712
10340	0.884615	0.804348	0.85	0.852941	0.775503
10350	0.871795	0.826087	0.9125	0.877451	0.811791
10360	0.833333	0.826087	0.9375	0.872549	0.804331
10370	0.846154	0.782609	0.9	0.852941	0.774581
10380	0.897436	0.869565	0.8875	0.887255	0.827588
10390	0.897436	0.73913	0.875	0.852941	0.773518
10400	0.884615	0.934783	0.9	0.901961	0.850981
10410	0.910256	0.869565	0.9125	0.901961	0.8492
10420	0.858974	0.782609	0.925	0.867647	0.796165
10430	0.871795	0.804348	0.8625	0.852941	0.773434
10440	0.833333	0.869565	0.875	0.857843	0.784041
10450	0.871795	0.804348	0.925	0.877451	0.811565
10460	0.897436	0.804348	0.9125	0.882353	0.818738
10470	0.871795	0.891304	0.9125	0.892157	0.835104
10480	0.897436	0.782609	0.925	0.882353	0.819316
10490	0.846154	0.826087	0.925	0.872549	0.805034
10500	0.871795	0.869565	0.9	0.882353	0.819325
10510	0.910256	0.826087	0.9125	0.892157	0.835103
10520	0.923077	0.804348	0.85	0.867647	0.798132
10530	0.910256	0.847826	0.9125	0.897059	0.841681
10540	0.897436	0.826087	0.8875	0.877451	0.812147
10550	0.833333	0.869565	0.9125	0.872549	0.805212
10560	0.846154	0.847826	0.9	0.867647	0.797472
10570	0.897436	0.76087	0.95	0.887255	0.826689
10580	0.871795	0.826087	0.9625	0.897059	0.84131
10590	0.923077	0.804348	0.925	0.897059	0.841943
10600	0.858974	0.804348	0.925	0.872549	0.804023
10610	0.961538	0.76087	0.9375	0.906863	0.858512
10620	0.833333	0.804348	0.8875	0.848039	0.765668
10630	0.923077	0.826087	0.9125	0.897059	0.841743
10640	0.871795	0.717391	0.9375	0.862745	0.788043
10650	0.871795	0.826087	0.9375	0.887255	0.826325
10660	0.846154	0.869565	0.9375	0.887255	0.827978
10670	0.833333	0.869565	0.9	0.867647	0.799036
10680	0.871795	0.869565	0.9	0.882353	0.820674
10690	0.923077	0.826087	0.8875	0.887255	0.827135
10700	0.871795	0.76087	0.9125	0.862745	0.788206
10710	0.884615	0.73913	0.9125	0.862745	0.788674
10720	0.910256	0.73913	0.825	0.838235	0.754596
10730	0.884615	0.869565	0.9	0.887255	0.82805
10740	0.910256	0.869565	0.9	0.897059	0.842642
10750	0.897436	0.826087	0.8875	0.877451	0.811238
10760	0.910256	0.847826	0.8625	0.877451	0.81407
10770	0.884615	0.913043	0.9625	0.921569	0.879449
10780	0.910256	0.826087	0.95	0.906863	0.856298
10790	0.910256	0.76087	0.9	0.872549	0.804124
10800	0.833333	0.717391	0.85	0.813725	0.715279
10810	0.897436	0.804348	0.925	0.887255	0.82636
10820	0.858974	0.73913	0.9	0.848039	0.766631
10830	0.858974	0.76087	0.8375	0.828431	0.736811
10840	0.846154	0.76087	0.9125	0.852941	0.774175
10850	0.846154	0.73913	0.9	0.843137	0.758168
10860	0.833333	0.826087	0.875	0.848039	0.767877
10870	0.884615	0.869565	0.9	0.887255	0.828635
10880	0.948718	0.73913	0.8625	0.867647	0.798625
10890	0.871795	0.782609	0.9	0.862745	0.788556
10900	0.897436	0.782609	0.875	0.862745	0.790185
10910	0.897436	0.73913	0.9125	0.867647	0.79687
10920	0.871795	0.804348	0.9	0.867647	0.79773
10930	0.833333	0.76087	0.925	0.852941	0.773675
10940	0.871795	0.826087	0.8875	0.867647	0.797018
10950	0.871795	0.847826	0.9	0.877451	0.811923
10960	0.833333	0.73913	0.95	0.857843	0.780379
10970	0.884615	0.73913	0.8875	0.852941	0.7746
10980	0.833333	0.804348	0.9	0.852941	0.774919
10990	0.897436	0.847826	0.9375	0.901961	0.849833
11000	0.897436	0.73913	0.9	0.862745	0.788954
11010	0.858974	0.804348	0.9	0.862745	0.788879
11020	0.846154	0.804348	0.95	0.877451	0.811061
11030	0.884615	0.869565	0.8875	0.882353	0.820868
11040	0.897436	0.804348	0.9	0.877451	0.812937
11050	0.794872	0.782609	0.925	0.843137	0.760404
11060	0.833333	0.847826	0.9375	0.877451	0.812436
11070	0.820513	0.847826	0.8875	0.852941	0.775912
11080	0.846154	0.73913	0.9125	0.848039	0.766061
11090	0.871795	0.869565	0.8875	0.877451	0.811775
11100	0.884615	0.847826	0.8625	0.867647	0.797518
11110	0.833333	0.76087	0.9	0.843137	0.758513
11120	0.858974	0.76087	0.9	0.852941	0.773302
11130	0.910256	0.76087	0.95	0.892157	0.833471
11140	0.858974	0.782609	0.875	0.848039	0.766444
11150	0.923077	0.847826	0.875	0.887255	0.827961
11160	0.923077	0.782609	0.8625	0.867647	0.798713
11170	0.858974	0.869565	0.9	0.877451	0.813567
11180	0.871795	0.782609	0.9375	0.877451	0.811062
11190	0.910256	0.782609	0.8625	0.862745	0.790568
11200	0.897436	0.782609	0.925	0.882353	0.818965
11210	0.884615	0.782609	0.9	0.867647	0.795666
11220	0.923077	0.847826	0.8875	0.892157	0.834419
11230	0.846154	0.847826	0.9125	0.872549	0.804815
11240	0.884615	0.76087	0.9125	0.867647	0.796245
11250	0.884615	0.804348	0.9	0.872549	0.805259
11260	0.794872	0.826087	0.8875	0.838235	0.753463
11270	0.923077	0.73913	0.875	0.862745	0.79101
11280	0.871795	0.804348	0.8625	0.852941	0.775145
11290	0.846154	0.934783	0.9125	0.892157	0.838655
11300	0.833333	0.804348	0.8875	0.848039	0.769047
11310	0.935897	0.869565	0.9	0.906863	0.85707
11320	0.846154	0.717391	0.9125	0.843137	0.757763
11330	0.884615	0.869565	0.9	0.887255	0.827258
11340	0.884615	0.804348	0.9	0.872549	0.803544
11350	0.871795	0.826087	0.9125	0.877451	0.812819
11360	0.884615	0.782609	0.8875	0.862745	0.790202
11370	0.923077	0.804348	0.9375	0.901961	0.848854
11380	0.910256	0.73913	0.9375	0.882353	0.818834
11390	0.923077	0.782609	0.925	0.892157	0.834285
11400	0.807692	0.73913	0.9125	0.833333	0.742912
11410	0.846154	0.847826	0.9125	0.872549	0.804257
11420	0.858974	0.804348	0.8625	0.848039	0.771148
11430	0.858974	0.847826	0.8125	0.838235	0.755247
11440	0.884615	0.76087	0.925	0.872549	0.803381
11450	0.871795	0.782609	0.95	0.882353	0.818658
11460	0.884615	0.76087	0.9375	0.877451	0.811238
11470	0.897436	0.76087	0.875	0.857843	0.781385
11480	0.910256	0.826087	0.8875	0.882353	0.820356
11490	0.910256	0.73913	0.8625	0.852941	0.774392
11500	0.884615	0.73913	0.85	0.838235	0.754076
11510	0.897436	0.804348	0.8875	0.872549	0.804489
11520	0.846154	0.76087	0.9375	0.862745	0.788583
11530	0.884615	0.804348	0.8875	0.867647	0.796431
11540	0.884615	0.76087	0.9125	0.867647	0.796431
11550	0.897436	0.826087	0.9125	0.887255	0.827155
11560	0.897436	0.804348	0.9	0.877451	0.811392
11570	0.884615	0.869565	0.925	0.897059	0.841658
11580	0.910256	0.826087	0.9375	0.901961	0.849295
11590	0.833333	0.673913	0.9	0.823529	0.727346
11600	0.884615	0.804348	0.9	0.872549	0.803819
11610	0.833333	0.826087	0.925	0.867647	0.7967
11620	0.897436	0.869565	0.9125	0.897059	0.842902
11630	0.871795	0.826087	0.8875	0.867647	0.79762
11640	0.846154	0.847826	0.875	0.857843	0.782437
11650	0.897436	0.782609	0.9625	0.897059	0.841056
11660	0.820513	0.804348	0.925	0.857843	0.782313
11670	0.846154	0.826087	0.9	0.862745	0.790922
11680	0.871795	0.804348	0.8875	0.862745	0.790102
11690	0.923077	0.847826	0.9125	0.901961	0.849821
11700	0.897436	0.891304	0.875	0.887255	0.830027
11710	0.846154	0.826087	0.8875	0.857843	0.782744
11720	0.833333	0.869565	0.9125	0.872549	0.805931
11730	0.910256	0.73913	0.925	0.877451	0.811644
11740	0.948718	0.847826	0.9375	0.921569	0.879761
11750	0.923077	0.782609	0.875	0.872549	0.804447
11760	0.858974	0.826087	0.9125	0.872549	0.803934
11770	0.935897	0.869565	0.9125	0.911765	0.86506
11780	0.884615	0.804348	0.8875	0.867647	0.795983
11790	0.897436	0.73913	0.925	0.872549	0.803819
11800	0.820513	0.76087	0.8625	0.823529	0.728914
11810	0.884615	0.76087	0.8625	0.848039	0.765994
11820	0.935897	0.76087	0.85	0.862745	0.790568
11830	0.884615	0.782609	0.8875	0.862745	0.789981
11840	0.884615	0.847826	0.9375	0.897059	0.842444
11850	0.923077	0.76087	0.9125	0.882353	0.818932
11860	0.923077	0.869565	0.875	0.892157	0.836518
11870	0.871795	0.826087	0.85	0.852941	0.775625
11880	0.794872	0.804348	0.95	0.857843	0.782281
11890	0.858974	0.76087	0.9125	0.857843	0.782167
11900	0.884615	0.869565	0.9	0.887255	0.82838
11910	0.833333	0.847826	0.925	0.872549	0.804594
11920	0.884615	0.847826	0.95	0.901961	0.84976
11930	0.846154	0.847826	0.925	0.877451	0.811867
11940	0.833333	0.782609	0.9125	0.852941	0.774581
11950	0.897436	0.847826	0.8875	0.882353	0.818799
11960	0.858974	0.847826	0.9	0.872549	0.805138
11970	0.871795	0.73913	0.9125	0.857843	0.780637
11980	0.871795	0.826087	0.9375	0.887255	0.827561
11990	0.884615	0.76087	0.925	0.872549	0.803327
12000	0.858974	0.869565	0.925	0.887255	0.827964
12010	0.910256	0.76087	0.9125	0.877451	0.811413
12020	0.884615	0.782609	0.8625	0.852941	0.775084
12030	0.910256	0.826087	0.875	0.877451	0.814533
12040	0.897436	0.804348	0.975	0.906863	0.856276
12050	0.910256	0.76087	0.8875	0.867647	0.797672
12060	0.897436	0.826087	0.925	0.892157	0.833921
12070	0.846154	0.891304	0.9	0.877451	0.814552
12080	0.897436	0.847826	0.9	0.887255	0.827135
12090	0.910256	0.76087	0.825	0.843137	0.761617
12100	0.871795	0.73913	0.9	0.852941	0.773869
12110	0.833333	0.847826	0.9	0.862745	0.790922
12120	0.923077	0.73913	0.9375	0.887255	0.8267
12130	0.858974	0.804348	0.925	0.872549	0.804286
12140	0.820513	0.869565	0.975	0.892157	0.835328
12150	0.897436	0.826087	0.9	0.882353	0.819436
12160	0.858974	0.826087	0.9375	0.882353	0.819645
12170	0.871795	0.782609	0.925	0.872549	0.803432
12180	0.833333	0.847826	0.8875	0.857843	0.782033
12190	0.871795	0.869565	0.9125	0.887255	0.828985
12200	0.884615	0.717391	0.9	0.852941	0.773869
12210	0.910256	0.804348	0.9125	0.887255	0.826473
12220	0.897436	0.869565	0.9375	0.906863	0.856816
12230	0.910256	0.717391	0.9125	0.867647	0.796245
12240	0.858974	0.717391	0.8625	0.828431	0.737186
12250	0.884615	0.804348	0.875	0.862745	0.789981
12260	0.858974	0.804348	0.8625	0.848039	0.769903
12270	0.820513	0.804348	0.8875	0.843137	0.759571
12280	0.871795	0.804348	0.8875	0.862745	0.789764
12290	0.871795	0.804348	0.9375	0.882353	0.819241
12300	0.846154	0.717391	0.875	0.828431	0.735813
12310	0.807692	0.869565	0.9375	0.872549	0.80541
12320	0.871795	0.76087	0.9375	0.872549	0.80306
12330	0.884615	0.717391	0.9	0.852941	0.773623
12340	0.910256	0.847826	0.8125	0.857843	0.785879
12350	0.884615	0.804348	0.9	0.872549	0.803871
12360	0.897436	0.826087	0.875	0.872549	0.805056
12370	0.897436	0.76087	0.95	0.887255	0.826143
12380	0.871795	0.804348	0.925	0.877451	0.811239
12390	0.897436	0.782609	0.875	0.862745	0.789511
12400	0.923077	0.826087	0.925	0.901961	0.849069
12410	0.871795	0.782609	0.9125	0.867647	0.795861
12420	0.910256	0.717391	0.925	0.872549	0.803819
12430	0.923077	0.782609	0.875	0.872549	0.805244
12440	0.884615	0.826087	0.8875	0.872549	0.804156
12450	0.858974	0.913043	0.8625	0.872549	0.808045
12460	0.871795	0.869565	0.9125	0.887255	0.827543
12470	0.858974	0.782609	0.9375	0.872549	0.803172
12480	0.858974	0.826087	0.925	0.877451	0.81087
12490	0.910256	0.76087	0.9125	0.877451	0.812108
12500	0.948718	0.826087	0.85	0.882353	0.820868
12510	0.948718	0.826087	0.95	0.921569	0.879398
12520	0.884615	0.804348	0.8875	0.867647	0.796805
12530	0.884615	0.673913	0.9	0.843137	0.758083
12540	0.820513	0.717391	0.9125	0.833333	0.742912
12550	0.897436	0.826087	0.9125	0.887255	0.826557
12560	0.871795	0.826087	0.9	0.872549	0.804206
12570	0.923077	0.804348	0.9625	0.911765	0.86403
12580	0.897436	0.847826	0.8875	0.882353	0.819692
12590	0.923077	0.826087	0.8	0.852941	0.778562
12600	0.923077	0.804348	0.9375	0.901961	0.849023
12610	0.884615	0.782609	0.925	0.877451	0.811016
12620	0.897436	0.847826	0.9375	0.901961	0.84976
12630	0.820513	0.869565	0.85	0.843137	0.760903
12640	0.846154	0.804348	0.975	0.887255	0.826996
12650	0.884615	0.804348	0.9	0.872549	0.803983
12660	0.884615	0.804348	0.9125	0.877451	0.811238
12670	0.884615	0.847826	0.875	0.872549	0.805802
12680	0.871795	0.869565	0.9375	0.897059	0.841237
12690	0.884615	0.826087	0.8625	0.862745	0.791373
12700	0.833333	0.76087	0.9	0.843137	0.758365
12710	0.833333	0.826087	0.9375	0.872549	0.803896
12720	0.846154	0.76087	0.9	0.848039	0.766574
12730	0.846154	0.782609	0.925	0.862745	0.788718
12740	0.833333	0.891304	0.8875	0.867647	0.800147
12750	0.846154	0.717391	0.9375	0.852941	0.773805
12760	0.884615	0.804348	0.925	0.882353	0.818424
12770	0.897436	0.73913	0.9375	0.877451	0.811497
12780	0.923077	0.804348	0.9	0.887255	0.826903
12790	0.833333	0.804348	0.9	0.852941	0.773781
12800	0.910256	0.76087	0.925	0.882353	0.818543
12810	0.858974	0.804348	0.9	0.862745	0.789703
12820	0.833333	0.76087	0.875	0.833333	0.744995
12830	0.858974	0.826087	0.9625	0.892157	0.835308
12840	0.871795	0.847826	0.925	0.887255	0.827543
12850	0.910256	0.76087	0.9	0.872549	0.803819
12860	0.833333	0.717391	0.925	0.843137	0.757528
12870	0.897436	0.782609	0.875	0.862745	0.789071
12880	0.884615	0.73913	0.9	0.857843	0.781385
12890	0.871795	0.869565	0.9	0.882353	0.819645
12900	0.884615	0.782609	0.875	0.857843	0.781546
12910	0.897436	0.891304	0.9125	0.901961	0.850581
12920	0.871795	0.76087	0.9125	0.862745	0.789262
12930	0.897436	0.804348	0.9125	0.882353	0.819107
12940	0.923077	0.73913	0.9125	0.877451	0.812547
12950	0.833333	0.826087	0.875	0.848039	0.767877
12960	0.846154	0.847826	0.8625	0.852941	0.775067
12970	0.910256	0.891304	0.9	0.901961	0.849989
12980	0.846154	0.847826	0.9125	0.872549	0.804608
12990	0.948718	0.847826	0.95	0.926471	0.887119
13000	0.858974	0.826087	0.8625	0.852941	0.775608
13010	0.807692	0.804348	0.9375	0.857843	0.78123
13020	0.833333	0.847826	0.875	0.852941	0.775226
13030	0.884615	0.76087	0.9	0.862745	0.788428
13040	0.910256	0.804348	0.9	0.882353	0.819948
13050	0.884615	0.891304	0.8875	0.887255	0.829353
13060	0.910256	0.847826	0.9375	0.906863	0.856279
13070	0.897436	0.804348	0.925	0.887255	0.826124
13080	0.897436	0.782609	0.9375	0.887255	0.825855
13090	0.871795	0.826087	0.9125	0.877451	0.812508
13100	0.897436	0.804348	0.9125	0.882353	0.819436
13110	0.897436	0.847826	0.8875	0.882353	0.820868
13120	0.858974	0.804348	0.95	0.882353	0.819403
13130	0.935897	0.826087	0.875	0.887255	0.828378
13140	0.820513	0.76087	0.925	0.848039	0.765651
13150	0.923077	0.804348	0.8875	0.882353	0.820484
13160	0.858974	0.804348	0.8875	0.857843	0.783308
13170	0.807692	0.826087	0.8875	0.843137	0.762265
13180	0.871795	0.804348	0.8875	0.862745	0.789262
13190	0.897436	0.76087	0.9125	0.872549	0.803122
13200	0.846154	0.804348	0.9	0.857843	0.780617
13210	0.833333	0.826087	0.9	0.857843	0.782482
13220	0.935897	0.869565	0.8625	0.892157	0.836439
13230	0.858974	0.73913	0.9125	0.852941	0.773987
13240	0.858974	0.826087	0.9125	0.872549	0.804286
13250	0.858974	0.891304	0.9	0.882353	0.82094
13260	0.897436	0.782609	0.9125	0.877451	0.811433
13270	0.871795	0.782609	0.9375	0.877451	0.811062
13280	0.846154	0.847826	0.9	0.867647	0.79792
13290	0.871795	0.847826	0.9	0.877451	0.811923
13300	0.897436	0.891304	0.9	0.897059	0.842444
13310	0.884615	0.826087	0.875	0.867647	0.797018
13320	0.910256	0.826087	0.8875	0.882353	0.820316
13330	0.884615	0.804348	0.9	0.872549	0.803819
13340	0.820513	0.891304	0.875	0.857843	0.785191
13350	0.884615	0.782609	0.9125	0.872549	0.803172
13360	0.833333	0.847826	0.9125	0.867647	0.79899
13370	0.858974	0.73913	0.9125	0.852941	0.772757
13380	0.923077	0.826087	0.9625	0.916667	0.871403
13390	0.871795	0.869565	0.8875	0.877451	0.812655
13400	0.820513	0.717391	0.9625	0.852941	0.773859
13410	0.858974	0.76087	0.9	0.852941	0.773776
13420	0.820513	0.782609	0.9125	0.848039	0.765995
13430	0.833333	0.826087	0.9	0.857843	0.782437
13440	0.858974	0.782609	0.9375	0.872549	0.803716
13450	0.897436	0.73913	0.8875	0.857843	0.780326
13460	0.846154	0.804348	0.925	0.867647	0.796722
13470	0.884615	0.847826	0.9	0.882353	0.820561
13480	0.923077	0.847826	0.925	0.906863	0.857154
13490	0.820513	0.804348	0.8875	0.843137	0.75905
13500	0.884615	0.804348	0.9125	0.877451	0.81087
13510	0.910256	0.826087	0.9125	0.892157	0.834191
13520	0.871795	0.804348	0.8875	0.862745	0.789764
13530	0.884615	0.782609	0.9	0.867647	0.797239
13540	0.910256	0.869565	0.8875	0.892157	0.835374
13550	0.897436	0.804348	0.925	0.887255	0.827155
13560	0.910256	0.695652	0.9	0.857843	0.781768
13570	0.858974	0.782609	0.9125	0.862745	0.788718
13580	0.910256	0.826087	0.8875	0.882353	0.819599
13590	0.897436	0.717391	0.85	0.838235	0.752308
13600	0.858974	0.76087	0.925	0.862745	0.788039
13610	0.897436	0.891304	0.8625	0.882353	0.823019
13620	0.884615	0.782609	0.925	0.877451	0.811002
13630	0.897436	0.934783	0.9	0.906863	0.859771
13640	0.935897	0.847826	0.9	0.901961	0.850587
13650	0.884615	0.804348	0.9375	0.887255	0.82699
13660	0.884615	0.847826	0.925	0.892157	0.834709
13670	0.846154	0.804348	0.8875	0.852941	0.775067
13680	0.935897	0.847826	0.975	0.931373	0.894219
13690	0.910256	0.847826	0.925	0.901961	0.848748
13700	0.846154	0.782609	0.875	0.843137	0.758772
13710	0.935897	0.826087	0.875	0.887255	0.827135
13720	0.910256	0.826087	0.9	0.887255	0.827392
13730	0.833333	0.869565	0.875	0.857843	0.783952
13740	0.833333	0.869565	0.875	0.857843	0.783417
13750	0.884615	0.826087	0.925	0.887255	0.826575
13760	0.884615	0.73913	0.925	0.867647	0.795489
13770	0.858974	0.804348	0.9125	0.867647	0.796795
13780	0.871795	0.782609	0.9	0.862745	0.789262
13790	0.884615	0.891304	0.8875	0.887255	0.827856
13800	0.833333	0.782609	0.925	0.857843	0.781019
13810	0.871795	0.869565	0.925	0.892157	0.833895
13820	0.833333	0.804348	0.9125	0.857843	0.782157
13830	0.884615	0.869565	0.8875	0.882353	0.820868
13840	0.858974	0.804348	0.9	0.862745	0.790425
13850	0.782051	0.782609	0.9125	0.833333	0.74486
13860	0.846154	0.826087	0.925	0.872549	0.804594
13870	0.846154	0.826087	0.9	0.862745	0.789764
13880	0.884615	0.804348	0.9125	0.877451	0.812086
13890	0.858974	0.804348	0.875	0.852941	0.7749
13900	0.910256	0.73913	0.8875	0.862745	0.7901
13910	0.769231	0.782609	0.9375	0.838235	0.753905
13920	0.884615	0.913043	0.9125	0.901961	0.850958
13930	0.897436	0.934783	0.9125	0.911765	0.865528
13940	0.884615	0.782609	0.925	0.877451	0.811238
13950	0.846154	0.891304	0.8375	0.852941	0.777844
13960	0.782051	0.913043	0.9125	0.862745	0.795739
13970	0.833333	0.804348	0.875	0.843137	0.760587
13980	0.871795	0.782609	0.8875	0.857843	0.780995
13990	0.884615	0.869565	0.8875	0.882353	0.820061
14000	0.871795	0.804348	0.9125	0.872549	0.805034
14010	0.833333	0.826087	0.95	0.877451	0.812002
14020	0.897436	0.804348	0.9125	0.882353	0.818965
14030	0.884615	0.782609	0.875	0.857843	0.781823
14040	0.833333	0.826087	0.8875	0.852941	0.774919
14050	0.910256	0.73913	0.925	0.877451	0.811749
14060	0.858974	0.76087	0.9	0.852941	0.774255
14070	0.910256	0.73913	0.875	0.857843	0.782177
14080	0.871795	0.847826	0.925	0.887255	0.82595
14090	0.858974	0.826087	0.9	0.867647	0.796392
14100	0.846154	0.826087	0.8625	0.848039	0.768916
14110	0.884615	0.847826	0.8875	0.877451	0.812787
14120	0.833333	0.76087	0.9375	0.857843	0.780414
14130	0.884615	0.782609	0.9	0.867647	0.797274
14140	0.935897	0.869565	0.875	0.897059	0.843485
14150	0.846154	0.804348	0.925	0.867647	0.795801
14160	0.910256	0.804348	0.9125	0.887255	0.826689
14170	0.884615	0.869565	0.95	0.906863	0.856529
14180	0.884615	0.76087	0.9375	0.877451	0.810973
14190	0.871795	0.804348	0.9	0.867647	0.797018
14200	0.833333	0.76087	0.8875	0.838235	0.751785
14210	0.897436	0.891304	0.875	0.887255	0.830027
14220	0.910256	0.869565	0.9125	0.901961	0.850934
14230	0.833333	0.826087	0.9375	0.872549	0.804465
14240	0.858974	0.847826	0.9125	0.877451	0.812956
14250	0.858974	0.717391	0.975	0.872549	0.803275
14260	0.897436	0.782609	0.85	0.852941	0.776072
14270	0.858974	0.913043	0.9	0.887255	0.830753
14280	0.833333	0.847826	0.9	0.862745	0.790922
14290	0.871795	0.826087	0.9125	0.877451	0.811923
14300	0.846154	0.804348	0.9125	0.862745	0.788349
14310	0.897436	0.826087	0.8875	0.877451	0.812594
14320	0.897436	0.73913	0.825	0.833333	0.746217
14330	0.884615	0.76087	0.9	0.862745	0.788954
14340	0.897436	0.782609	0.9125	0.877451	0.81173
14350	0.923077	0.804348	0.925	0.897059	0.841943
14360	0.769231	0.826087	0.925	0.843137	0.761993
14370	0.871795	0.717391	0.875	0.838235	0.752081
14380	0.897436	0.804348	0.9125	0.882353	0.819621
14390	0.846154	0.782609	0.9	0.852941	0.77604
14400	0.884615	0.76087	0.9625	0.887255	0.826038
14410	0.897436	0.804348	0.95	0.897059	0.841345
14420	0.871795	0.782609	0.975	0.892157	0.833665
14430	0.923077	0.782609	0.8875	0.877451	0.812466
14440	0.897436	0.73913	0.8375	0.838235	0.753239
14450	0.923077	0.782609	0.9125	0.887255	0.826903
14460	0.884615	0.782609	0.9375	0.882353	0.818738
14470	0.858974	0.847826	0.9125	0.877451	0.812134
14480	0.858974	0.913043	0.925	0.897059	0.842223
14490	0.820513	0.804348	0.9	0.848039	0.767401
14500	0.884615	0.673913	0.95	0.862745	0.788062
14510	0.871795	0.76087	0.9	0.857843	0.781546
14520	0.910256	0.869565	0.9125	0.901961	0.850411
14530	0.910256	0.782609	0.8875	0.872549	0.803575
14540	0.897436	0.782609	0.95	0.892157	0.833919
14550	0.871795	0.826087	0.85	0.852941	0.775715
14560	0.833333	0.782609	0.8375	0.823529	0.731246
14570	0.846154	0.826087	0.8875	0.857843	0.782106
14580	0.884615	0.847826	0.925	0.892157	0.833876
14590	0.897436	0.891304	0.9375	0.911765	0.864284
14600	0.871795	0.76087	0.925	0.867647	0.795894
14610	0.871795	0.782609	0.875	0.852941	0.774415
14620	0.858974	0.847826	0.925	0.882353	0.819309
14630	0.923077	0.826087	0.9	0.892157	0.834782
14640	0.858974	0.847826	0.925	0.882353	0.819019
14650	0.884615	0.782609	0.875	0.857843	0.782271
14660	0.910256	0.782609	0.925	0.887255	0.826143
14670	0.858974	0.782609	0.9125	0.862745	0.788349
14680	0.910256	0.804348	0.875	0.872549	0.804831
14690	0.923077	0.782609	0.9	0.882353	0.819251
14700	0.884615	0.826087	0.8875	0.872549	0.804815
14710	0.923077	0.782609	0.9	0.882353	0.818997
14720	0.807692	0.782609	0.9125	0.843137	0.758718
14730	0.884615	0.804348	0.9	0.872549	0.805521
14740	0.846154	0.847826	0.8875	0.862745	0.789558
14750	0.897436	0.847826	0.8875	0.882353	0.819599
14760	0.871795	0.717391	0.9	0.848039	0.765742
14770	0.897436	0.673913	0.925	0.857843	0.782007
14780	0.897436	0.804348	0.925	0.887255	0.826143
14790	0.871795	0.891304	0.9	0.887255	0.827977
14800	0.897436	0.804348	0.9125	0.882353	0.819107
14810	0.910256	0.73913	0.8875	0.862745	0.78905
14820	0.884615	0.782609	0.8875	0.862745	0.788747
14830	0.833333	0.782609	0.9375	0.862745	0.788478
14840	0.884615	0.76087	0.95	0.882353	0.818252
14850	0.897436	0.782609	0.925	0.882353	0.818995
14860	0.833333	0.804348	0.925	0.862745	0.79071
14870	0.923077	0.847826	0.875	0.887255	0.827556
14880	0.897436	0.695652	0.9125	0.857843	0.781768
14890	0.884615	0.804348	0.8875	0.867647	0.79656
14900	0.807692	0.804348	0.8875	0.838235	0.752873
14910	0.846154	0.804348	0.9	0.857843	0.781641
14920	0.884615	0.913043	0.8875	0.892157	0.835561
14930	0.871795	0.73913	0.925	0.862745	0.788747
14940	0.897436	0.847826	0.9125	0.892157	0.833785
14950	0.897436	0.847826	0.85	0.867647	0.799256
14960	0.897436	0.804348	0.875	0.867647	0.796934
14970	0.858974	0.826087	0.8875	0.862745	0.791216
14980	0.782051	0.695652	0.9125	0.813725	0.71414
14990	0.858974	0.73913	0.9125	0.852941	0.774174
15000	0.884615	0.826087	0.85	0.857843	0.78396
15010	0.910256	0.804348	0.875	0.872549	0.804831
15020	0.833333	0.804348	0.9125	0.857843	0.781307
15030	0.910256	0.73913	0.8375	0.843137	0.76081
15040	0.910256	0.804348	0.9375	0.897059	0.841073
15050	0.871795	0.826087	0.95	0.892157	0.833565
15060	0.910256	0.891304	0.8875	0.897059	0.843976
15070	0.948718	0.869565	0.9	0.911765	0.865065
15080	0.884615	0.76087	0.9125	0.867647	0.796309
15090	0.846154	0.847826	0.925	0.877451	0.812942
15100	0.807692	0.826087	0.925	0.857843	0.784246
15110	0.871795	0.847826	0.95	0.897059	0.841528
15120	0.897436	0.76087	0.925	0.877451	0.811157
15130	0.846154	0.869565	0.8875	0.867647	0.799167
15140	0.858974	0.804348	0.9125	0.867647	0.796805
15150	0.884615	0.73913	0.9375	0.872549	0.803381
15160	0.858974	0.782609	0.925	0.867647	0.796481
15170	0.897436	0.782609	0.9	0.872549	0.804124
15180	0.884615	0.847826	0.9	0.882353	0.819846
15190	0.871795	0.782609	0.8875	0.857843	0.782744
15200	0.884615	0.717391	0.9125	0.857843	0.781101
15210	0.858974	0.804348	0.85	0.843137	0.760188
15220	0.858974	0.847826	0.9	0.872549	0.805034
15230	0.858974	0.695652	0.8625	0.823529	0.729029
15240	0.897436	0.847826	0.85	0.867647	0.797857
15250	0.897436	0.717391	0.9125	0.862745	0.78794
15260	0.871795	0.782609	0.925	0.872549	0.804552
15270	0.858974	0.847826	0.8625	0.857843	0.785066
15280	0.910256	0.847826	0.9125	0.897059	0.841973
15290	0.858974	0.826087	0.925	0.877451	0.81212
15300	0.884615	0.891304	0.9125	0.897059	0.842579
15310	0.871795	0.826087	0.9125	0.877451	0.811491
15320	0.807692	0.847826	0.9375	0.867647	0.798819
15330	0.858974	0.782609	0.8875	0.852941	0.773513
15340	0.846154	0.717391	0.875	0.828431	0.735629
15350	0.807692	0.804348	0.9375	0.857843	0.783038
15360	0.871795	0.695652	0.925	0.852941	0.77286
15370	0.871795	0.782609	0.9	0.862745	0.789511
15380	0.884615	0.782609	0.8875	0.862745	0.789378
15390	0.820513	0.934783	0.9125	0.882353	0.822759
15400	0.910256	0.804348	0.8875	0.877451	0.812044
15410	0.884615	0.695652	0.925	0.857843	0.781369
15420	0.897436	0.826087	0.925	0.892157	0.834419
15430	0.871795	0.869565	0.9125	0.887255	0.827543
15440	0.871795	0.826087	0.975	0.901961	0.848697
15450	0.858974	0.847826	0.925	0.882353	0.819645
15460	0.884615	0.717391	0.875	0.843137	0.75937
15470	0.897436	0.847826	0.875	0.877451	0.813041
15480	0.820513	0.847826	0.9125	0.862745	0.789685
15490	0.846154	0.869565	0.875	0.862745	0.790425
15500	0.948718	0.782609	0.9	0.892157	0.835652
15510	0.897436	0.826087	0.8875	0.877451	0.813474
15520	0.923077	0.826087	0.925	0.901961	0.84961
15530	0.897436	0.826087	0.925	0.892157	0.833713
15540	0.871795	0.826087	0.875	0.862745	0.789262
15550	0.858974	0.73913	0.925	0.857843	0.780348
15560	0.884615	0.782609	0.9	0.867647	0.797056
15570	0.910256	0.76087	0.9125	0.877451	0.812024
15580	0.833333	0.847826	0.9	0.862745	0.790953
15590	0.884615	0.76087	0.9375	0.877451	0.810854
15600	0.846154	0.782609	0.875	0.843137	0.759346
15610	0.987179	0.673913	0.9125	0.887255	0.828946
15620	0.884615	0.826087	0.8875	0.872549	0.804682
15630	0.807692	0.782609	0.925	0.848039	0.767401
15640	0.871795	0.73913	0.925	0.862745	0.788218
15650	0.858974	0.869565	0.8875	0.872549	0.8053
15660	0.897436	0.826087	0.9125	0.887255	0.826639
15670	0.846154	0.717391	0.925	0.848039	0.76551
15680	0.794872	0.695652	0.9	0.813725	0.713457
15690	0.858974	0.804348	0.9125	0.867647	0.796392
15700	0.858974	0.847826	0.9	0.872549	0.803949
15710	0.871795	0.673913	0.925	0.848039	0.766213
15720	0.833333	0.847826	0.9	0.862745	0.790953
15730	0.910256	0.891304	0.8875	0.897059	0.843765
15740	0.910256	0.869565	0.875	0.887255	0.827237
15750	0.923077	0.73913	0.9125	0.877451	0.811678
15760	0.833333	0.782609	0.925	0.857843	0.781852
15770	0.910256	0.782609	0.9375	0.892157	0.83411
15780	0.884615	0.847826	0.9125	0.887255	0.826575
15790	0.935897	0.717391	0.8375	0.848039	0.768391
15800	0.871795	0.847826	0.9125	0.882353	0.819309
15810	0.858974	0.782609	0.9125	0.862745	0.789175
15820	0.910256	0.695652	0.9125	0.862745	0.78991
15830	0.871795	0.826087	0.9	0.872549	0.804831
15840	0.858974	0.826087	0.9375	0.882353	0.819066
15850	0.897436	0.782609	0.875	0.862745	0.788971
15860	0.910256	0.717391	0.9125	0.867647	0.796802
15870	0.871795	0.76087	0.8875	0.852941	0.773246
15880	0.961538	0.782609	0.8625	0.882353	0.822131
15890	0.846154	0.73913	0.95	0.862745	0.788218
15900	0.910256	0.717391	0.925	0.872549	0.804144
15910	0.833333	0.76087	0.925	0.852941	0.773781
15920	0.897436	0.869565	0.8875	0.887255	0.827155
15930	0.871795	0.695652	0.9375	0.857843	0.780828
15940	0.923077	0.782609	0.9125	0.887255	0.827179
15950	0.846154	0.826087	0.875	0.852941	0.775478
15960	0.961538	0.782609	0.925	0.906863	0.857586
15970	0.846154	0.804348	0.9125	0.862745	0.789542
15980	0.858974	0.826087	0.9	0.867647	0.798001
15990	0.871795	0.782609	0.8875	0.857843	0.783169
16000	0.897436	0.76087	0.925	0.877451	0.811002
16010	0.858974	0.73913	0.9	0.848039	0.765475
16020	0.910256	0.804348	0.8875	0.877451	0.812461
16030	0.884615	0.847826	0.875	0.872549	0.804156
16040	0.858974	0.847826	0.925	0.882353	0.819066
16050	0.923077	0.869565	0.9125	0.906863	0.857124
16060	0.871795	0.804348	0.9125	0.872549	0.803672
16070	0.884615	0.826087	0.8875	0.872549	0.804552
16080	0.910256	0.804348	0.9125	0.887255	0.826784
16090	0.897436	0.782609	0.9125	0.877451	0.811167
16100	0.871795	0.891304	0.8375	0.862745	0.792341
16110	0.871795	0.847826	0.8875	0.872549	0.806856
16120	0.923077	0.804348	0.9375	0.901961	0.848868
16130	0.884615	0.869565	0.9125	0.892157	0.834376
16140	0.807692	0.869565	0.95	0.877451	0.815495
16150	0.935897	0.804348	0.9	0.892157	0.835086
16160	0.871795	0.73913	0.9375	0.867647	0.795758
16170	0.897436	0.804348	0.875	0.867647	0.796407
16180	0.884615	0.826087	0.8875	0.872549	0.804156
16190	0.833333	0.847826	0.9125	0.867647	0.797486
16200	0.884615	0.76087	0.925	0.872549	0.803381
16210	0.897436	0.847826	0.875	0.877451	0.813041
16220	0.858974	0.847826	0.9375	0.887255	0.826562
16230	0.897436	0.826087	0.875	0.872549	0.804124
16240	0.910256	0.847826	0.9	0.892157	0.834326
16250	0.858974	0.673913	0.8875	0.828431	0.736252
16260	0.897436	0.826087	0.85	0.862745	0.791488
16270	0.884615	0.869565	0.925	0.897059	0.841952
16280	0.871795	0.76087	0.925	0.867647	0.795592
16290	0.846154	0.847826	0.8875	0.862745	0.79063
16300	0.897436	0.782609	0.925	0.882353	0.818368
16310	0.794872	0.804348	0.95	0.857843	0.782943
16320	0.884615	0.804348	0.95	0.892157	0.833785
16330	0.858974	0.73913	0.95	0.867647	0.795442
16340	0.897436	0.804348	0.9	0.877451	0.811688
16350	0.858974	0.76087	0.85	0.833333	0.745324
16360	0.884615	0.826087	0.9	0.877451	0.811535
16370	0.858974	0.782609	0.9125	0.862745	0.788349
16380	0.884615	0.847826	0.9	0.882353	0.818818
16390	0.884615	0.847826	0.85	0.862745	0.791737
16400	0.833333	0.73913	0.925	0.848039	0.765916
16410	0.871795	0.804348	0.8875	0.862745	0.7891
16420	0.897436	0.782609	0.95	0.892157	0.833593
16430	0.833333	0.804348	0.9125	0.857843	0.783038
16440	0.871795	0.891304	0.8875	0.882353	0.82054
16450	0.884615	0.76087	0.9625	0.887255	0.825855
16460	0.833333	0.782609	0.9125	0.852941	0.773479
16470	0.897436	0.73913	0.8875	0.857843	0.781752
16480	0.833333	0.804348	0.9375	0.867647	0.796722
16490	0.807692	0.804348	0.9375	0.857843	0.782832
16500	0.858974	0.76087	0.9375	0.867647	0.795666
16510	0.897436	0.804348	0.925	0.887255	0.826225
16520	0.910256	0.76087	0.925	0.882353	0.818673
16530	0.807692	0.804348	0.9	0.843137	0.761458
16540	0.897436	0.717391	0.875	0.848039	0.766992
16550	0.884615	0.73913	0.8625	0.843137	0.758626
16560	0.858974	0.782609	0.9125	0.862745	0.788453
16570	0.833333	0.76087	0.9	0.843137	0.758108
16580	0.858974	0.826087	0.9125	0.872549	0.805034
16590	0.961538	0.891304	0.85	0.901961	0.852106
16600	0.858974	0.804348	0.9125	0.867647	0.796121
16610	0.884615	0.891304	0.9375	0.906863	0.857719
16620	0.923077	0.847826	0.9	0.897059	0.842744
16630	0.858974	0.804348	0.925	0.872549	0.803896
16640	0.858974	0.804348	0.875	0.852941	0.775796
16650	0.897436	0.804348	0.8875	0.872549	0.804913
16660	0.871795	0.826087	0.8875	0.867647	0.796407
16670	0.858974	0.913043	0.8875	0.882353	0.820453
16680	0.884615	0.826087	0.85	0.857843	0.783569
16690	0.833333	0.891304	0.9	0.872549	0.806004
16700	0.871795	0.73913	0.9	0.852941	0.773529
16710	0.884615	0.782609	0.9125	0.872549	0.803381
16720	0.897436	0.891304	0.9	0.897059	0.842234
16730	0.897436	0.782609	0.925	0.882353	0.818738
16740	0.897436	0.782609	0.9125	0.877451	0.811371
16750	0.884615	0.782609	0.9375	0.882353	0.818664
16760	0.871795	0.826087	0.875	0.862745	0.790202
16770	0.897436	0.826087	0.9125	0.887255	0.827382
16780	0.833333	0.782609	0.9	0.848039	0.765962
16790	0.833333	0.847826	0.9125	0.867647	0.797214
16800	0.910256	0.782609	0.9	0.877451	0.811678
16810	0.910256	0.891304	0.9375	0.916667	0.872692
16820	0.871795	0.782609	0.9	0.862745	0.788997
16830	0.846154	0.804348	0.9125	0.862745	0.788333
16840	0.858974	0.869565	0.9125	0.882353	0.820026
16850	0.884615	0.804348	0.925	0.882353	0.818922
16860	0.820513	0.804348	0.9	0.848039	0.767968
16870	0.858974	0.717391	0.8875	0.838235	0.750085
16880	0.884615	0.782609	0.8875	0.862745	0.7891
16890	0.935897	0.869565	0.875	0.897059	0.843608
16900	0.923077	0.826087	0.9375	0.906863	0.856953
16910	0.897436	0.782609	0.9125	0.877451	0.81176
16920	0.871795	0.869565	0.9125	0.887255	0.826886
16930	0.948718	0.826087	0.9125	0.906863	0.857399
16940	0.910256	0.717391	0.8875	0.857843	0.782007
16950	0.871795	0.73913	0.925	0.862745	0.788085
16960	0.858974	0.804348	0.9	0.862745	0.789632
16970	0.935897	0.826087	0.9125	0.901961	0.849551
16980	0.858974	0.804348	0.925	0.872549	0.803677
16990	0.833333	0.804348	0.9375	0.867647	0.796426
17000	0.871795	0.891304	0.875	0.877451	0.812819
17010	0.833333	0.826087	0.9125	0.862745	0.789389
17020	0.858974	0.717391	0.9125	0.848039	0.765739
17030	0.846154	0.804348	0.9	0.857843	0.781686
17040	0.858974	0.76087	0.8875	0.848039	0.766631
17050	0.884615	0.869565	0.9	0.887255	0.826886
17060	0.884615	0.73913	0.9125	0.862745	0.788954
17070	0.846154	0.826087	0.9	0.862745	0.789585
17080	0.846154	0.804348	0.875	0.848039	0.768702
17090	0.910256	0.804348	0.8625	0.867647	0.79828
17100	0.884615	0.782609	0.8875	0.862745	0.789981
17110	0.846154	0.847826	0.9375	0.882353	0.819967
17120	0.884615	0.847826	0.875	0.872549	0.806446
17130	0.910256	0.847826	0.9375	0.906863	0.856742
17140	0.871795	0.891304	0.925	0.897059	0.844019
17150	0.871795	0.804348	0.9125	0.872549	0.805034
17160	0.833333	0.804348	0.925	0.862745	0.790451
17170	0.846154	0.73913	0.8875	0.838235	0.75112
17180	0.846154	0.673913	0.9	0.828431	0.735271
17190	0.858974	0.804348	0.9	0.862745	0.789219
17200	0.846154	0.782609	0.95	0.872549	0.803283
17210	0.884615	0.847826	0.8875	0.877451	0.81231
17220	0.884615	0.891304	0.9125	0.897059	0.843071
17230	0.910256	0.913043	0.95	0.926471	0.888919
17240	0.897436	0.782609	0.9	0.872549	0.803575
17250	0.884615	0.782609	0.9125	0.872549	0.803871
17260	0.858974	0.804348	0.9	0.862745	0.789483
17270	0.884615	0.73913	0.9375	0.872549	0.803464
17280	0.846154	0.782609	0.9125	0.857843	0.781307
17290	0.884615	0.782609	0.9	0.867647	0.796269
17300	0.897436	0.826087	0.9	0.882353	0.819309
17310	0.858974	0.76087	0.925	0.862745	0.788583
17320	0.833333	0.804348	0.9125	0.857843	0.782058
17330	0.910256	0.76087	0.9375	0.887255	0.826278
17340	0.858974	0.847826	0.9375	0.887255	0.826562
17350	0.833333	0.73913	0.925	0.848039	0.765668
17360	0.897436	0.76087	0.9	0.867647	0.797271
17370	0.858974	0.76087	0.95	0.872549	0.803203
17380	0.871795	0.869565	0.875	0.872549	0.806665
17390	0.910256	0.73913	0.8875	0.862745	0.791132
17400	0.923077	0.76087	0.8875	0.872549	0.804144
17410	0.884615	0.782609	0.9625	0.892157	0.833495
17420	0.897436	0.73913	0.875	0.852941	0.773434
17430	0.846154	0.804348	0.9	0.857843	0.781167
17440	0.858974	0.73913	0.925	0.857843	0.78072
17450	0.884615	0.826087	0.9375	0.892157	0.83419
17460	0.897436	0.826087	0.9375	0.897059	0.841868
17470	0.884615	0.847826	0.9375	0.897059	0.841575
17480	0.871795	0.76087	0.9	0.857843	0.781185
17490	0.910256	0.891304	0.9125	0.906863	0.857124
17500	0.910256	0.76087	0.9	0.872549	0.804519
17510	0.871795	0.869565	0.9375	0.897059	0.842579
17520	0.935897	0.847826	0.925	0.911765	0.864634
17530	0.858974	0.826087	0.8625	0.852941	0.776045
17540	0.820513	0.804348	0.9	0.848039	0.767603
17550	0.871795	0.804348	0.85	0.848039	0.768825
17560	0.846154	0.847826	0.9625	0.892157	0.834616
17570	0.871795	0.782609	0.925	0.872549	0.803283
17580	0.884615	0.847826	0.925	0.892157	0.834376
17590	0.858974	0.804348	0.9	0.862745	0.789219
17600	0.884615	0.76087	0.875	0.852941	0.775084
17610	0.846154	0.869565	0.8625	0.857843	0.784172
17620	0.897436	0.76087	0.925	0.877451	0.810718
17630	0.884615	0.73913	0.8625	0.843137	0.760395
17640	0.846154	0.76087	0.9	0.848039	0.765962
17650	0.948718	0.73913	0.9	0.882353	0.82008
17660	0.897436	0.782609	0.9125	0.877451	0.811157
17670	0.846154	0.695652	0.925	0.843137	0.757688
17680	0.833333	0.826087	0.95	0.877451	0.812198
17690	0.897436	0.826087	0.8875	0.877451	0.813474
17700	0.871795	0.913043	0.9125	0.897059	0.843477
17710	0.75641	0.869565	0.9375	0.852941	0.776866
17720	0.782051	0.913043	0.9	0.857843	0.788636
17730	0.910256	0.826087	0.9125	0.892157	0.834782
17740	0.846154	0.913043	0.925	0.892157	0.837001
17750	0.858974	0.869565	0.8875	0.872549	0.806063
17760	0.858974	0.76087	0.9	0.852941	0.773616
17770	0.846154	0.847826	0.925	0.877451	0.812987
17780	0.897436	0.847826	0.875	0.877451	0.813101
17790	0.871795	0.782609	0.9375	0.877451	0.811238
17800	0.897436	0.782609	0.875	0.862745	0.789305
17810	0.846154	0.782609	0.925	0.862745	0.78857
17820	0.897436	0.826087	0.8875	0.877451	0.812655
17830	0.884615	0.847826	0.925	0.892157	0.833876
17840	0.871795	0.804348	0.9125	0.872549	0.804389
17850	0.871795	0.804348	0.8875	0.862745	0.788085
17860	0.871795	0.804348	0.9125	0.872549	0.803716
17870	0.846154	0.826087	0.9	0.862745	0.789632
17880	0.858974	0.869565	0.9375	0.892157	0.834104
17890	0.871795	0.782609	0.9125	0.867647	0.796407
17900	0.935897	0.826087	0.9	0.897059	0.842654
17910	0.923077	0.804348	0.875	0.877451	0.813261
17920	0.794872	0.804348	0.95	0.857843	0.782647
17930	0.884615	0.804348	0.8875	0.867647	0.796269
17940	0.846154	0.73913	0.9	0.843137	0.758411
17950	0.910256	0.869565	0.8	0.857843	0.786246
17960	0.884615	0.804348	0.9	0.872549	0.804349
17970	0.910256	0.826087	0.8625	0.872549	0.804913
17980	0.820513	0.782609	0.9375	0.857843	0.781448
17990	0.871795	0.76087	0.875	0.848039	0.767367
18000	0.846154	0.76087	0.9	0.848039	0.765916
18010	0.833333	0.76087	0.8875	0.838235	0.751655
18020	0.935897	0.782609	0.925	0.897059	0.841881
18030	0.858974	0.782609	0.9375	0.872549	0.803327
18040	0.820513	0.826087	0.85	0.833333	0.744423
18050	0.833333	0.891304	0.925	0.882353	0.822229
18060	0.884615	0.804348	0.8375	0.848039	0.767396
18070	0.948718	0.804348	0.95	0.916667	0.872471
18080	0.820513	0.76087	0.8875	0.833333	0.746033
18090	0.833333	0.73913	0.925	0.848039	0.765442
18100	0.935897	0.804348	0.875	0.882353	0.820356
18110	0.846154	0.73913	0.9375	0.857843	0.780788
18120	0.897436	0.73913	0.9375	0.877451	0.81121
18130	0.846154	0.847826	0.875	0.857843	0.785583
18140	0.871795	0.76087	0.925	0.867647	0.795713
18150	0.858974	0.847826	0.9125	0.877451	0.81212
18160	0.897436	0.826087	0.9	0.882353	0.818922
18170	0.897436	0.804348	0.9375	0.892157	0.833713
18180	0.871795	0.76087	0.9	0.857843	0.780995
18190	0.910256	0.804348	0.9375	0.897059	0.841452
18200	0.858974	0.826087	0.9375	0.882353	0.81954
18210	0.871795	0.76087	0.9	0.857843	0.781167
18220	0.897436	0.847826	0.925	0.897059	0.841952
18230	0.884615	0.76087	0.95	0.882353	0.818265
18240	0.897436	0.826087	0.9	0.882353	0.819621
18250	0.858974	0.782609	0.9375	0.872549	0.803455
18260	0.897436	0.804348	0.925	0.887255	0.826649
18270	0.897436	0.804348	0.875	0.867647	0.797673
18280	0.897436	0.73913	0.9125	0.867647	0.7958
18290	0.884615	0.76087	0.8875	0.857843	0.782104
18300	0.846154	0.782609	0.9125	0.857843	0.780772
18310	0.884615	0.826087	0.925	0.887255	0.826325
18320	0.846154	0.782609	0.9	0.852941	0.773993
18330	0.897436	0.76087	0.925	0.877451	0.811157
18340	0.833333	0.782609	0.9375	0.862745	0.788786
18350	0.871795	0.782609	0.8875	0.857843	0.781529
18360	0.846154	0.891304	0.9375	0.892157	0.835767
18370	0.807692	0.717391	0.8875	0.818627	0.719576
18380	0.897436	0.804348	0.9125	0.882353	0.818995
18390	0.923077	0.869565	0.85	0.882353	0.821597
18400	0.833333	0.826087	0.8875	0.852941	0.775404
18410	0.897436	0.826087	0.9125	0.887255	0.826886
18420	0.910256	0.826087	0.9125	0.892157	0.834701
18430	0.884615	0.782609	0.875	0.857843	0.781715
18440	0.871795	0.782609	0.9125	0.867647	0.795757
18450	0.897436	0.869565	0.9125	0.897059	0.842444
18460	0.846154	0.804348	0.925	0.867647	0.796856
18470	0.884615	0.847826	0.9125	0.887255	0.82636
18480	0.846154	0.804348	0.85	0.838235	0.754171
18490	0.871795	0.826087	0.875	0.862745	0.791067
18500	0.858974	0.782609	0.95	0.877451	0.810947
18510	0.833333	0.73913	0.9	0.838235	0.750182
18520	0.897436	0.782609	0.9375	0.887255	0.826143
18530	0.858974	0.76087	0.875	0.843137	0.759485
18540	0.897436	0.869565	0.925	0.901961	0.849833
18550	0.897436	0.804348	0.875	0.867647	0.797518
18560	0.910256	0.869565	0.8875	0.892157	0.83469
18570	0.871795	0.782609	0.9375	0.877451	0.810753
18580	0.871795	0.847826	0.9125	0.882353	0.819352
18590	0.846154	0.847826	0.9375	0.882353	0.820042
18600	0.910256	0.782609	0.95	0.897059	0.841149
18610	0.897436	0.826087	0.9125	0.887255	0.826473
18620	0.884615	0.826087	0.9125	0.882353	0.820337
18630	0.910256	0.76087	0.9125	0.877451	0.812044
18640	0.858974	0.76087	0.8875	0.848039	0.76644
18650	0.884615	0.826087	0.925	0.887255	0.826473
18660	0.871795	0.826087	0.9125	0.877451	0.811371
18670	0.935897	0.782609	0.925	0.897059	0.841287
18680	0.897436	0.869565	0.9125	0.897059	0.841928
18690	0.910256	0.782609	0.9125	0.882353	0.818572
18700	0.897436	0.804348	0.9	0.877451	0.812389
18710	0.858974	0.717391	0.9375	0.857843	0.780303
18720	0.871795	0.76087	0.8625	0.843137	0.759629
18730	0.910256	0.891304	0.9375	0.916667	0.872692
18740	0.871795	0.73913	0.925	0.862745	0.788615
18750	0.858974	0.804348	0.975	0.892157	0.833665
18760	0.846154	0.891304	0.9	0.877451	0.813988
18770	0.871795	0.804348	0.9125	0.872549	0.804389
18780	0.935897	0.847826	0.925	0.911765	0.864633
18790	0.884615	0.804348	0.9	0.872549	0.80557
18800	0.923077	0.826087	0.9	0.892157	0.834119
18810	0.871795	0.782609	0.875	0.852941	0.7749
18820	0.858974	0.847826	0.875	0.862745	0.791434
18830	0.858974	0.826087	0.9625	0.892157	0.8353
18840	0.871795	0.869565	0.9375	0.897059	0.842234
18850	0.884615	0.804348	0.9125	0.877451	0.811699
18860	0.884615	0.826087	0.875	0.867647	0.798039
18870	0.884615	0.782609	0.925	0.877451	0.811565
18880	0.871795	0.847826	0.9125	0.882353	0.819733
18890	0.884615	0.782609	0.9	0.867647	0.797239
18900	0.884615	0.826087	0.9	0.877451	0.81176
18910	0.820513	0.869565	0.9125	0.867647	0.798065
18920	0.858974	0.76087	0.925	0.862745	0.788423
18930	0.910256	0.804348	0.8875	0.877451	0.812379
18940	0.897436	0.782609	0.925	0.882353	0.818995
18950	0.884615	0.804348	0.9125	0.877451	0.812147
18960	0.871795	0.804348	0.9375	0.882353	0.819107
18970	0.884615	0.826087	0.9	0.877451	0.811223
18980	0.935897	0.782609	0.9125	0.892157	0.834363
18990	0.858974	0.76087	0.925	0.862745	0.788865
19000	0.897436	0.847826	0.9	0.887255	0.827392
19010	0.923077	0.847826	0.9125	0.901961	0.849295
19020	0.794872	0.782609	0.875	0.823529	0.731488
19030	0.858974	0.847826	0.8875	0.867647	0.797157
19040	0.884615	0.76087	0.925	0.872549	0.803122
19050	0.833333	0.782609	0.9	0.848039	0.767877
19060	0.884615	0.782609	0.8875	0.862745	0.788218
19070	0.897436	0.782609	0.9625	0.897059	0.841178
19080	0.858974	0.73913	0.8875	0.843137	0.758312
19090	0.820513	0.891304	0.8625	0.852941	0.777198
19100	0.858974	0.73913	0.975	0.877451	0.810769
19110	0.884615	0.804348	0.9	0.872549	0.804156
19120	0.897436	0.804348	0.925	0.887255	0.826827
19130	0.910256	0.782609	0.9375	0.892157	0.833882
19140	0.871795	0.73913	0.9125	0.857843	0.781101
19150	0.897436	0.847826	0.9	0.887255	0.82698
19160	0.910256	0.804348	0.8875	0.877451	0.812389
19170	0.846154	0.804348	0.9125	0.862745	0.788583
19180	0.910256	0.847826	0.9125	0.897059	0.84147
19190	0.884615	0.76087	0.9125	0.867647	0.7958
19200	0.884615	0.804348	0.9375	0.887255	0.82615
19210	0.910256	0.869565	0.9125	0.901961	0.849021
19220	0.871795	0.782609	0.875	0.852941	0.774175
19230	0.833333	0.847826	0.875	0.852941	0.778517
19240	0.884615	0.804348	0.8875	0.867647	0.796309
19250	0.858974	0.826087	0.8875	0.862745	0.789322
19260	0.871795	0.804348	0.875	0.857843	0.781546
19270	0.961538	0.847826	0.95	0.931373	0.895338
19280	0.884615	0.826087	0.9	0.877451	0.81176
19290	0.897436	0.804348	0.875	0.867647	0.798255
19300	0.897436	0.826087	0.9	0.882353	0.819599
19310	0.897436	0.782609	0.9625	0.897059	0.841114
19320	0.858974	0.804348	0.925	0.872549	0.804638
19330	0.858974	0.782609	0.9375	0.872549	0.803078
19340	0.858974	0.73913	0.8625	0.833333	0.744488
19350	0.884615	0.804348	0.8875	0.867647	0.796431
19360	0.884615	0.782609	0.9125	0.872549	0.80382
19370	0.884615	0.847826	0.9375	0.897059	0.84131
19380	0.884615	0.869565	0.8875	0.882353	0.819659
19390	0.884615	0.847826	0.9375	0.897059	0.841952
19400	0.897436	0.782609	0.8875	0.867647	0.797366
19410	0.846154	0.782609	0.9125	0.857843	0.781064
19420	0.833333	0.847826	0.925	0.872549	0.804257
19430	0.884615	0.826087	0.925	0.887255	0.826325
19440	0.910256	0.891304	0.9	0.901961	0.850169
19450	0.897436	0.826087	0.9125	0.887255	0.826473
19460	0.807692	0.76087	0.925	0.843137	0.758374
19470	0.948718	0.673913	0.9125	0.872549	0.8062
19480	0.910256	0.782609	0.9375	0.892157	0.834119
19490	0.846154	0.804348	0.9125	0.862745	0.788865
19500	0.871795	0.826087	0.9125	0.877451	0.812655
19510	0.858974	0.673913	0.9625	0.857843	0.78026
19520	0.820513	0.847826	0.8625	0.843137	0.761458
19530	0.833333	0.826087	0.9125	0.862745	0.790425
19540	0.884615	0.826087	0.875	0.867647	0.797857
19550	0.884615	0.826087	0.925	0.887255	0.826575
19560	0.846154	0.847826	0.925	0.877451	0.813092
19570	0.794872	0.826087	0.9375	0.857843	0.782583
19580	0.858974	0.847826	0.9125	0.877451	0.812207
19590	0.871795	0.782609	0.9125	0.867647	0.796805
19600	0.820513	0.804348	0.8875	0.843137	0.758376
19610	0.897436	0.782609	0.9125	0.877451	0.811433
19620	0.884615	0.891304	0.9125	0.897059	0.842308
19630	0.871795	0.826087	0.9125	0.877451	0.811819
19640	0.884615	0.782609	0.9	0.867647	0.795993
19650	0.833333	0.76087	0.9	0.843137	0.757763
19660	0.871795	0.76087	0.8875	0.852941	0.773529
19670	0.884615	0.826087	0.925	0.887255	0.826649
19680	0.782051	0.695652	0.8875	0.803922	0.699233
19690	0.897436	0.782609	0.8875	0.867647	0.795993
19700	0.820513	0.76087	0.95	0.857843	0.781417
19710	0.923077	0.782609	0.8625	0.867647	0.799022
19720	0.961538	0.804348	0.8875	0.897059	0.843485
19730	0.846154	0.782609	0.9125	0.857843	0.781019
19740	0.923077	0.782609	0.9	0.882353	0.818804
19750	0.858974	0.782609	0.8625	0.843137	0.759088
19760	0.846154	0.76087	0.9375	0.862745	0.787995
19770	0.910256	0.73913	0.9125	0.872549	0.804247
19780	0.846154	0.826087	0.925	0.872549	0.805034
19790	0.871795	0.73913	0.925	0.862745	0.788453
19800	0.884615	0.826087	0.9125	0.882353	0.818922
19810	0.846154	0.869565	0.9125	0.877451	0.81342
19820	0.884615	0.826087	0.9375	0.892157	0.833565
19830	0.871795	0.847826	0.95	0.897059	0.841697
19840	0.782051	0.891304	0.925	0.862745	0.794639
19850	0.897436	0.76087	0.9125	0.872549	0.803871
19860	0.897436	0.782609	0.9125	0.877451	0.811167
19870	0.884615	0.695652	0.8625	0.833333	0.744209
19880	0.910256	0.847826	0.9	0.892157	0.834326
19890	0.897436	0.847826	0.925	0.897059	0.842067
19900	0.897436	0.804348	0.8875	0.872549	0.803829
19910	0.935897	0.891304	0.9	0.911765	0.865978
19920	0.897436	0.73913	0.9375	0.877451	0.811413
19930	0.871795	0.847826	0.925	0.887255	0.827977
19940	0.871795	0.804348	0.9125	0.872549	0.804156
19950	0.871795	0.891304	0.875	0.877451	0.814607
19960	0.897436	0.717391	0.8875	0.852941	0.773518
19970	0.846154	0.782609	0.8875	0.848039	0.767186
19980	0.858974	0.76087	0.925	0.862745	0.789071
19990	0.871795	0.804348	0.925	0.877451	0.811267
[truncated: 2,239 more rows]
